# Supplementary material for: Checklist of Sphagnum-dwelling testate amoebae in Bulgaria
Source: Biodivers Data J. 2018 May 22;(6):e25295. doi: 10.3897/BDJ.6.e25295 (PMC5974006; doi:10.3897/BDJ.6.e25295)
Supplement: Supplementary material 1 — Checklist of Sphagum-dwelling testate amoebae from Bulgaria_Distribution data [file bdj-06-e25295-s001.xlsx]

## Sheet: Лист1
Family	Genus	Latin name	Registered as	Habitat	Region	Location published	Altitude	Source autors	Source year	Source titles	Published in
Arcellidae Ehrenberg, 1843	Arcella Ehrenberg, 1832	Arcella arenaria Greef, 1866	Arcella arenaria Greef, 1866	Sphagnum spp.	Vitosha	Platoto, water catchment area between Kamen dyal peak and Chernata skala peak, sphagnum marshland below Chernata skala peak, Mecha polyana area, Aleko hut area, temporary ponds around the water catchment area above Edelweiss hut	1750-1800	Golemansky V.	1965	Étude sur les espèces et l'écologie des rhizopodes (Rhizopoda, Testacea) des hautes tourbières de la montagne Vitocha	Annuaire de l'Université de Sofia, Faculté de Biologie.59 (1): 17 - 38 [In Bulgarian, with Russian and French summaries].
Arcellidae Ehrenberg, 1843	Arcella Ehrenberg, 1832	Arcella arenaria Greef, 1866	Arcella arenaria Greef	Sphagnum spp.	Vitosha	Bor hut, Zlatni mostove area, Belite brezi area		Golemansky V., Todorov M.	1990	Rhizopodic fauna (Protozoa, Rhizopoda) from Vitoša.	In: Fauna of Southwestern Bulgaria, Part 3. BAS, Sofia, 19 - 48. (In Bulgarian, with Russian and English summaries).
Arcellidae Ehrenberg, 1843	Arcella Ehrenberg, 1832	Arcella arenaria Greef, 1866	Arcella arenaria Greef	Sphagnum spp.	Rila	Beli Iskar dam	1740	Golemansky V., Todorov M.	1993	Testate amoebae (Protozoa, Rhizopoda) in the watecatchment area and littoral of the "Beli Iskar" dam.	Acta zoologica bulgarica 46: 3 - 9
Arcellidae Ehrenberg, 1843	Arcella Ehrenberg, 1832	Arcella arenaria Greef, 1866	Arcella arenaria Greef	Sphagnum spp.	Rila	Suhoto ezero Lake	1892	Todorov M., Golemansky V.	2000	Testate amoebae (Protozoa: Testacea) of the Glacial Lakes in the Rila National Park (Southwestern Bulgaria).	In: Golemansky, V., Naidenow, W. Biodiversity and Evolution of Glacial Water Ecosystems in the Rila Mountains. Professor Marin Drinov Academic PublIshing House, Sofia, 15-26 pp.
Arcellidae Ehrenberg, 1843	Arcella Ehrenberg, 1832	Arcella arenaria Greef, 1866	Arcella arenaria Greef, 1866	Sphagnum spp.	Rhodopes	Blatistoto ezero Lake, peat bogs and swampss near Shiroka polyana dam	1500	Golemansky V., Todorov M., Temelkov B.	2006	Diversity and biotopic distribution of the Rhizopods (Rhizopoda: Lobosia and Filosia) from the Western Rhodopes (Bulgaria)	In: Beron, P. Biodiversity of Bulgaria. 3. Biodiversity of Western Rhodopes (Bulgaria and Greece) I. Pensoft & National Museumof Natural Histoty, Sofia, 205 - 220 pp.
Arcellidae Ehrenberg, 1843	Arcella Ehrenberg, 1832	Arcella arenaria Greef, 1866		Sphagnum spp.	Vitosha	Platoto	1795 - 1871	Todorov M., Bankov N., Ganeva A.	2016	Unpublished data
Arcellidae Ehrenberg, 1843	Arcella Ehrenberg, 1832	Arcella arenaria Greef, 1866		Sphagnum spp.	Vitosha	Platoto_vtora terasa	1924 - 1940	Todorov M., Bankov N., Ganeva A.	2016	Unpublished data
Arcellidae Ehrenberg, 1843	Arcella Ehrenberg, 1832	Arcella arenaria Greef, 1866		Sphagnum spp.	Rila	Vada hut area	1997	Todorov M., Bankov N., Ganeva A.	2017	Unpublished data
Arcellidae Ehrenberg, 1843	Arcella Ehrenberg, 1832	Arcella arenaria Greef, 1866		Sphagnum spp.	Rila	Smradlivo ezero area	2212	Todorov M., Bankov N., Ganeva A.	2017	Unpublished data
Arcellidae Ehrenberg, 1843	Arcella Ehrenberg, 1832	Arcella arenaria Greef, 1866		Sphagnum spp.	Pirin	Popovo Lake area	2193 - 2246	Todorov M., Bankov N., Ganeva A.	2017	Unpublished data
Arcellidae Ehrenberg, 1843	Arcella Ehrenberg, 1832	Arcella arenaria Greef, 1866		Sphagnum spp.	Pirin	Popovi livadi	1386	Todorov M., Bankov N., Ganeva A.	2017	Unpublished data
Arcellidae Ehrenberg, 1843	Arcella Ehrenberg, 1832	Arcella arenaria Greef, 1866		Sphagnum spp.	Pirin	Demyanitsa hut area	2183	Todorov M., Bankov N., Ganeva A.	2017	Unpublished data
Arcellidae Ehrenberg, 1843	Arcella Ehrenberg, 1832	Arcella bathystoma Deflandre,1928		Sphagnum spp.	Rila	Brezanski livadi	1611	Todorov M., Bankov N., Ganeva A.	2017	Unpublished data
Arcellidae Ehrenberg, 1843	Arcella Ehrenberg, 1832	Arcella bathystoma Deflandre,1928		Sphagnum spp.	Rila	Seven Rila lakes	2250	Todorov M., Bankov N., Ganeva A.	2017	Unpublished data
Arcellidae Ehrenberg, 1843	Arcella Ehrenberg, 1832	Arcella catinus Penard, 1890	Arcella catinus Penard	Sphagnum spp.	Vitosha	Vitosha		Pateff P.	1928	Einige neue Süsswassershizopoden von Bulgarien	Arbeiten der Bulgarischen Naturforschenden Gesellschaft 13: 131 - 136 [In Bulgarian, with German summary].
Arcellidae Ehrenberg, 1843	Arcella Ehrenberg, 1832	Arcella catinus Penard, 1890	Arcella catinus Penard, 1890	Sphagnum spp.	Vitosha	water catchment area between Kamen dyal peak and Chernata skala peak, springs area of Vladayska reka below Cherni vrah, temporary ponds around the water catchment area above Edelweiss hut, sphagnum marshland area between Edelweiss hut and Broks hut, Kumata hut - Cherni vrah path	1650-2000	Golemansky V.	1965	Étude sur les espèces et l'écologie des rhizopodes (Rhizopoda, Testacea) des hautes tourbières de la montagne Vitocha	Annuaire de l'Université de Sofia, Faculté de Biologie.59 (1): 17 - 38 [In Bulgarian, with Russian and French summaries].
Arcellidae Ehrenberg, 1843	Arcella Ehrenberg, 1832	Arcella catinus Penard, 1890	Arcella catinus	Sphagnum spp.	Rhodopes	Lagot Lake	1450	Golemansky V.	1968	On the species composition and distribution of the rhizopod fauna of upper Smolian Lakes	Bulletin de l'Institut de Zoologie et Musée de Sofia 27: 171 - 187 [In Bulgarian, with Russian and English summaries].
Arcellidae Ehrenberg, 1843	Arcella Ehrenberg, 1832	Arcella catinus Penard, 1890	Arcella catinus Penard	Sphagnum spp.	Vitosha	Edelweiss hut, Broks hut, Kumata hut, bellow Cherni vrah, water catchment area		Golemansky V., Todorov M.	1990	Rhizopodic fauna (Protozoa, Rhizopoda) from Vitoša.	In: Fauna of Southwestern Bulgaria, Part 3. BAS, Sofia, 19 - 48. (In Bulgarian, with Russian and English summaries).
Arcellidae Ehrenberg, 1843	Arcella Ehrenberg, 1832	Arcella catinus Penard, 1890	Arcella catinus	Sphagnum spp.	Vitosha	Vitosha	1800-1950	Todorov M.	1993	Testate amoebae (Protozoa, Rhizopoda) in soils of Vitoša Mountain (Bulgaria)	Acta zoologica bulgarica 46: 16 - 23
Arcellidae Ehrenberg, 1843	Arcella Ehrenberg, 1832	Arcella catinus Penard, 1890	Arcella catinus Penard	Sphagnum spp.	Rila	Beli Iskar dam	1740	Golemansky V., Todorov M.	1993	Testate amoebae (Protozoa, Rhizopoda) in the watecatchment area and littoral of the "Beli Iskar" dam.	Acta zoologica bulgarica 46: 3 - 9
Arcellidae Ehrenberg, 1843	Arcella Ehrenberg, 1832	Arcella catinus Penard, 1890	Arcella catinus	Sphagnum spp.	Vitosha	Vitosha	1800-1950	Todorov M., Golemansky V.	1995	Ecological characteristics of soil Testacea (Protozoa, Rhizopoda) of Vitoša Mountain (Bulgaria)	Acta zoologica bulgarica 48: 3 - 22
Arcellidae Ehrenberg, 1843	Arcella Ehrenberg, 1832	Arcella catinus Penard, 1890	Arcella catinus Penard, 1980	Sphagnum spp.	Rhodopes	Lagot Lake, peat bogs and swampss near Shiropa Poyana dam	1450	Golemansky V., Todorov M., Temelkov B.	2006	Diversity and biotopic distribution of the Rhizopods (Rhizopoda: Lobosia and Filosia) from the Western Rhodopes (Bulgaria)	In: Beron, P. Biodiversity of Bulgaria. 3. Biodiversity of Western Rhodopes (Bulgaria and Greece) I. Pensoft & National Museumof Natural Histoty, Sofia, 205 - 220 pp.
Arcellidae Ehrenberg, 1843	Arcella Ehrenberg, 1832	Arcella catinus Penard, 1890		Sphagnum spp.	Vitosha	Konyarnika_above the old 'Tea house'	1784 - 1792	Todorov M., Bankov N., Ganeva A.	2016	Unpublished data
Arcellidae Ehrenberg, 1843	Arcella Ehrenberg, 1832	Arcella catinus Penard, 1890		Sphagnum spp.	Vitosha	Platoto	1793 - 1871	Todorov M., Bankov N., Ganeva A.	2016	Unpublished data
Arcellidae Ehrenberg, 1843	Arcella Ehrenberg, 1832	Arcella catinus Penard, 1890		Sphagnum spp.	Vitosha	Platoto_vtora terasa	1918 - 1950	Todorov M., Bankov N., Ganeva A.	2016	Unpublished data
Arcellidae Ehrenberg, 1843	Arcella Ehrenberg, 1832	Arcella catinus Penard, 1890		Sphagnum spp.	Stara Planina	Petrohan	1372 - 1471	Todorov M., Bankov N., Ganeva A.	2016	Unpublished data
Arcellidae Ehrenberg, 1843	Arcella Ehrenberg, 1832	Arcella catinus Penard, 1890		Sphagnum spp.	Stara Planina	above the village Anton	1898 - 1902	Todorov M., Bankov N., Ganeva A.	2016	Unpublished data
Arcellidae Ehrenberg, 1843	Arcella Ehrenberg, 1832	Arcella catinus Penard, 1890		Sphagnum spp.	Rila	Belmeken dam	1941 - 1968	Todorov M., Bankov N., Ganeva A.	2017	Unpublished data
Arcellidae Ehrenberg, 1843	Arcella Ehrenberg, 1832	Arcella catinus Penard, 1890		Sphagnum spp.	Rila	Vada hut area	1997	Todorov M., Bankov N., Ganeva A.	2017	Unpublished data
Arcellidae Ehrenberg, 1843	Arcella Ehrenberg, 1832	Arcella catinus Penard, 1890		Sphagnum spp.	Rila	Seven Rila lakes	2225	Todorov M., Bankov N., Ganeva A.	2017	Unpublished data
Arcellidae Ehrenberg, 1843	Arcella Ehrenberg, 1832	Arcella catinus Penard, 1890		Sphagnum spp.	Pirin	Popovo Lake area	2243	Todorov M., Bankov N., Ganeva A.	2017	Unpublished data
Arcellidae Ehrenberg, 1843	Arcella Ehrenberg, 1832	Arcella catinus Penard, 1890		Sphagnum spp.	Pirin	Popovi livadi	1386	Todorov M., Bankov N., Ganeva A.	2017	Unpublished data
Arcellidae Ehrenberg, 1843	Arcella Ehrenberg, 1832	Arcella catinus Penard, 1890		Sphagnum spp.	Pirin	Demyanitsa hut area	2462	Todorov M., Bankov N., Ganeva A.	2017	Unpublished data
Arcellidae Ehrenberg, 1843	Arcella Ehrenberg, 1832	Arcella dentata Ehrenberg, 1838	Arcella dentata Ehrenberg	Sphagnum spp.	Rhodopes	Skobelevo village; Boykovo village		Pateff P.	1924	Beitrag zur Kenntnis der Süsswasserrhizopoden von Bulgarien	Arbeiten der Bulgarischen Naturforschenden Gesellschaft BD. XI: 1 - 46 [In Bulgarian, with German summary].
Arcellidae Ehrenberg, 1843	Arcella Ehrenberg, 1832	Arcella dentata Ehrenberg, 1838	Arcella dentata Ehrenberg, 1838	Sphagnum spp.	Rhodopes	peat bogs and swampss near Skobelevo Village, peat bogs and swamps near Boykovo village		Golemansky V., Todorov M., Temelkov B.	2006	Diversity and biotopic distribution of the Rhizopods (Rhizopoda: Lobosia and Filosia) from the Western Rhodopes (Bulgaria)	In: Beron, P. Biodiversity of Bulgaria. 3. Biodiversity of Western Rhodopes (Bulgaria and Greece) I. Pensoft & National Museumof Natural Histoty, Sofia, 205 - 220 pp.
Arcellidae Ehrenberg, 1843	Arcella Ehrenberg, 1832	Arcella dentata Ehrenberg, 1838		Sphagnum spp.	Pirin	Popovi livadi	1384	Todorov M., Bankov N., Ganeva A.	2017	Unpublished data
Arcellidae Ehrenberg, 1843	Arcella Ehrenberg, 1832	Arcella discoides Ehrenberg, 1871	Arcella discoides Ehrenberg	Sphagnum spp.	Rhodopes	Skobelevo village		Pateff P.	1924	Beitrag zur Kenntnis der Süsswasserrhizopoden von Bulgarien	Arbeiten der Bulgarischen Naturforschenden Gesellschaft BD. XI: 1 - 46 [In Bulgarian, with German summary].
Arcellidae Ehrenberg, 1843	Arcella Ehrenberg, 1832	Arcella discoides Ehrenberg, 1871	Arcella discoides Ehrenberg	Sphagnum spp.	Vitosha	Vitosha		Pateff P.	1924	Beitrag zur Kenntnis der Süsswasserrhizopoden von Bulgarien	Arbeiten der Bulgarischen Naturforschenden Gesellschaft BD. XI: 1 - 46 [In Bulgarian, with German summary].
Arcellidae Ehrenberg, 1843	Arcella Ehrenberg, 1832	Arcella discoides Ehrenberg, 1871	Arcella discoides var. pseudovulgaris Deflandre, 1928	Sphagnum spp.	Vitosha	sphagnum mosses around Kamennoto zdanie in the water catchment area, sphagnum marshland between Edelweiss hut and Broks hut	1750	Golemansky V.	1965	Étude sur les espèces et l'écologie des rhizopodes (Rhizopoda, Testacea) des hautes tourbières de la montagne Vitocha	Annuaire de l'Université de Sofia, Faculté de Biologie.59 (1): 17 - 38 [In Bulgarian, with Russian and French summaries].
Arcellidae Ehrenberg, 1843	Arcella Ehrenberg, 1832	Arcella discoides Ehrenberg, 1871	Arcella discoides scutelliformis	Sphagnum spp.	Rhodopes	Blatistoto ezero Lake	1500	Golemansky V.	1968	On the species composition and distribution of the rhizopod fauna of upper Smolian Lakes	Bulletin de l'Institut de Zoologie et Musée de Sofia 27: 171 - 187 [In Bulgarian, with Russian and English summaries].
Arcellidae Ehrenberg, 1843	Arcella Ehrenberg, 1832	Arcella discoides Ehrenberg, 1871	A.discoides scutelliformis*	Sphagnum spp.	Pirin	Popovo ezero Lake		Golemansky V.	1974	La faune rhizopodique (Rhizopoda, Testacea) du littoral et du benthal du lac Popovo dans la montagne de Pirine.	Bulletin de l'Institut de Zoologie et Mesée 40: 47 - 58 In Bulgarian, with Russian and French summaries].
Arcellidae Ehrenberg, 1843	Arcella Ehrenberg, 1832	Arcella discoides Ehrenberg, 1871	Arcella discoides Ehrenberg	Sphagnum spp.	Vitosha	Platoto	1800	Golemansky V., Todorov M.	1985	Comparative studies on the composition and distribution of the thecamoeban fauna (Rhizopoda, Testacea) in three types of soil in Vitosha Mountain.	Acta zoologica bulgarica29: 50 - 64 [In Bulgarian, with Russian and English summaries]
Arcellidae Ehrenberg, 1843	Arcella Ehrenberg, 1832	Arcella discoides Ehrenberg, 1871	Arcella discoides Ehrenberg	Sphagnum spp.	Vitosha	Platoto		Golemansky V., Todorov M.	1990	Rhizopodic fauna (Protozoa, Rhizopoda) from Vitoša.	In: Fauna of Southwestern Bulgaria, Part 3. BAS, Sofia, 19 - 48. (In Bulgarian, with Russian and English summaries).
Arcellidae Ehrenberg, 1843	Arcella Ehrenberg, 1832	Arcella discoides Ehrenberg, 1871	Arcella discoides var. pseudovulgaris Ehrenberg	Sphagnum spp.	Vitosha	Edelweiss hut, Broks hut, Kamennoto zdanie		Golemansky V., Todorov M.	1990	Rhizopodic fauna (Protozoa, Rhizopoda) from Vitoša.	In: Fauna of Southwestern Bulgaria, Part 3. BAS, Sofia, 19 - 48. (In Bulgarian, with Russian and English summaries).
Arcellidae Ehrenberg, 1843	Arcella Ehrenberg, 1832	Arcella discoides Ehrenberg, 1871	Arcella discoides	Sphagnum spp.	Vitosha	Vitosha	1800-1950	Todorov M.	1993	Testate amoebae (Protozoa, Rhizopoda) in soils of Vitoša Mountain (Bulgaria)	Acta zoologica bulgarica 46: 16 - 23
Arcellidae Ehrenberg, 1843	Arcella Ehrenberg, 1832	Arcella discoides Ehrenberg, 1871	Arcella discoides	Sphagnum spp.	Vitosha	Vitosha	1800-1950	Todorov M., Golemansky V.	1995	Ecological characteristics of soil Testacea (Protozoa, Rhizopoda) of Vitoša Mountain (Bulgaria)	Acta zoologica bulgarica 48: 3 - 22
Arcellidae Ehrenberg, 1843	Arcella Ehrenberg, 1832	Arcella discoides Ehrenberg, 1871	Arcella discoides Ehrenberg	Sphagnum spp.	Rila	Babreka Lake, Bliznaka Lake, Detelinata Lake, Dolno ezero Lake, Skakavica Lake, Suhoto ezero Lake, Gorno ribno ezero Lake, Dolno ribno ezero Lake	1892 - 2282	Todorov M., Golemansky V.	2000	Testate amoebae (Protozoa: Testacea) of the Glacial Lakes in the Rila National Park (Southwestern Bulgaria).	In: Golemansky, V., Naidenow, W. Biodiversity and Evolution of Glacial Water Ecosystems in the Rila Mountains. Professor Marin Drinov Academic PublIshing House, Sofia, 15-26 pp.
Arcellidae Ehrenberg, 1843	Arcella Ehrenberg, 1832	Arcella discoides Ehrenberg, 1871	A. discoides EHRENBERG, 1843	Sphagnum spp.	Rila	Dolno ribno ezero Lake	2220	Todorov M.	2004	Testate amoebae (Protozoa, Rhizopoda) of the Ribni Ezera Glacial Lakes in the Rila Mountains (South-West Bulgaria).	Acta zoologica bulgarica 56 (3): 243 - 252
Arcellidae Ehrenberg, 1843	Arcella Ehrenberg, 1832	Arcella discoides Ehrenberg, 1871	A. discoides EHRENBERG, 1843	Sphagnum spp.	Rila	Gorno ribno ezero Lake	2227	Todorov M.	2004	Testate amoebae (Protozoa, Rhizopoda) of the Ribni Ezera Glacial Lakes in the Rila Mountains (South-West Bulgaria).	Acta zoologica bulgarica 56 (3): 243 - 252
Arcellidae Ehrenberg, 1843	Arcella Ehrenberg, 1832	Arcella discoides Ehrenberg, 1871	Arcella discoides Ehrenberg, 1843	Sphagnum spp.	Rila	Smradlivo ezero Lake	2294	Todorov M.	2005	Testate amoebae (Protozoa, Rhizopoda) of the glacial lake Smradlivo Ezero in the Rila National Park (Southwestern Bulgaria).	Acta Zoologica Bulgarica 57 (1), 2005: 13-23
Arcellidae Ehrenberg, 1843	Arcella Ehrenberg, 1832	Arcella discoides Ehrenberg, 1871	Arcella discoides var. scutelliformis Playfair, 1918*	Sphagnum spp.	Rila	Smradlivo ezero Lake	2294	Todorov M.	2005	Testate amoebae (Protozoa, Rhizopoda) of the glacial lake Smradlivo Ezero in the Rila National Park (Southwestern Bulgaria).	Acta Zoologica Bulgarica 57 (1), 2005: 13-23
Arcellidae Ehrenberg, 1843	Arcella Ehrenberg, 1832	Arcella discoides Ehrenberg, 1871	Arcella discoides Ehrenberg, 1843	Sphagnum spp.	Rhodopes	Blatistoto ezero Lake,peat bogs and swamps near Skobelevo Village	1500	Golemansky V., Todorov M., Temelkov B.	2006	Diversity and biotopic distribution of the Rhizopods (Rhizopoda: Lobosia and Filosia) from the Western Rhodopes (Bulgaria)	In: Beron, P. Biodiversity of Bulgaria. 3. Biodiversity of Western Rhodopes (Bulgaria and Greece) I. Pensoft & National Museumof Natural Histoty, Sofia, 205 - 220 pp.
Arcellidae Ehrenberg, 1843	Arcella Ehrenberg, 1832	Arcella discoides Ehrenberg, 1871	Arcella discoides var. scutelliformis Playfair, 1918	Sphagnum spp.	Rhodopes	Blatistoto ezero Lake	1500	Golemansky V., Todorov M., Temelkov B.	2006	Diversity and biotopic distribution of the Rhizopods (Rhizopoda: Lobosia and Filosia) from the Western Rhodopes (Bulgaria)	In: Beron, P. Biodiversity of Bulgaria. 3. Biodiversity of Western Rhodopes (Bulgaria and Greece) I. Pensoft & National Museumof Natural Histoty, Sofia, 205 - 220 pp.
Arcellidae Ehrenberg, 1843	Arcella Ehrenberg, 1832	Arcella discoides Ehrenberg, 1871		Sphagnum spp.	Vitosha	Platoto	1870 - 1871	Todorov M., Bankov N., Ganeva A.	2016	Unpublished data
Arcellidae Ehrenberg, 1843	Arcella Ehrenberg, 1832	Arcella discoides Ehrenberg, 1871		Sphagnum spp.	Vitosha	Platoto_vtora terasa	1918 - 1924	Todorov M., Bankov N., Ganeva A.	2016	Unpublished data
Arcellidae Ehrenberg, 1843	Arcella Ehrenberg, 1832	Arcella discoides Ehrenberg, 1871		Sphagnum spp.	Stara Planina	above the village Anton	1907	Todorov M., Bankov N., Ganeva A.	2016	Unpublished data
Arcellidae Ehrenberg, 1843	Arcella Ehrenberg, 1832	Arcella discoides Ehrenberg, 1871		Sphagnum spp.	Rila	Belmeken dam	1941 - 1966	Todorov M., Bankov N., Ganeva A.	2017	Unpublished data
Arcellidae Ehrenberg, 1843	Arcella Ehrenberg, 1832	Arcella discoides Ehrenberg, 1871		Sphagnum spp.	Rila	Ribnite ezera area	2097	Todorov M., Bankov N., Ganeva A.	2017	Unpublished data
Arcellidae Ehrenberg, 1843	Arcella Ehrenberg, 1832	Arcella discoides Ehrenberg, 1871		Sphagnum spp.	Rila	Govedartzi village	1275	Todorov M., Bankov N., Ganeva A.	2017	Unpublished data
Arcellidae Ehrenberg, 1843	Arcella Ehrenberg, 1832	Arcella discoides Ehrenberg, 1871		Sphagnum spp.	Pirin	Popovo Lake area	2193	Todorov M., Bankov N., Ganeva A.	2017	Unpublished data
Arcellidae Ehrenberg, 1843	Arcella Ehrenberg, 1832	Arcella discoides Ehrenberg, 1871		Sphagnum spp.	Pirin	Popovi livadi	1386	Todorov M., Bankov N., Ganeva A.	2017	Unpublished data
Arcellidae Ehrenberg, 1843	Arcella Ehrenberg, 1832	Arcella discoides Ehrenberg, 1871		Sphagnum spp.	Pirin	Demyanitsa hut area	2183 - 2314	Todorov M., Bankov N., Ganeva A.	2017	Unpublished data
Arcellidae Ehrenberg, 1843	Arcella Ehrenberg, 1832	Arcella gibbosa Penard, 1890	Arcella gibossa Penard	Sphagnum spp.	Vitosha	Platoto, Mecha polyana area	1800	Golemansky V., Todorov M.	1985	Comparative studies on the composition and distribution of the thecamoeban fauna (Rhizopoda, Testacea) in three types of soil in Vitosha Mountain.	Acta zoologica bulgarica29: 50 - 64 [In Bulgarian, with Russian and English summaries]
Arcellidae Ehrenberg, 1843	Arcella Ehrenberg, 1832	Arcella gibbosa Penard, 1890	Arcella gibossa Penard	Sphagnum spp.	Vitosha	Platoto, Mecha polyana area		Golemansky V., Todorov M.	1990	Rhizopodic fauna (Protozoa, Rhizopoda) from Vitoša.	In: Fauna of Southwestern Bulgaria, Part 3. BAS, Sofia, 19 - 48. (In Bulgarian, with Russian and English summaries).
Arcellidae Ehrenberg, 1843	Arcella Ehrenberg, 1832	Arcella gibbosa Penard, 1890	Arcella gibbosa	Sphagnum spp.	Vitosha	Vitosha	1800-1950	Todorov M.	1993	Testate amoebae (Protozoa, Rhizopoda) in soils of Vitoša Mountain (Bulgaria)	Acta zoologica bulgarica 46: 16 - 23
Arcellidae Ehrenberg, 1843	Arcella Ehrenberg, 1832	Arcella gibbosa Penard, 1890	Arcella gibbosa	Sphagnum spp.	Vitosha	Vitosha	1800-1950	Todorov M., Golemansky V.	1995	Ecological characteristics of soil Testacea (Protozoa, Rhizopoda) of Vitoša Mountain (Bulgaria)	Acta zoologica bulgarica 48: 3 - 22
Arcellidae Ehrenberg, 1843	Arcella Ehrenberg, 1832	Arcella gibbosa Penard, 1890	Arcella gibbosa Penard, 1890	Sphagnum spp.	Rhodopes	Blatistoto ezero Lake	1500	Golemansky V., Todorov M., Temelkov B.	2006	Diversity and biotopic distribution of the Rhizopods (Rhizopoda: Lobosia and Filosia) from the Western Rhodopes (Bulgaria)	In: Beron, P. Biodiversity of Bulgaria. 3. Biodiversity of Western Rhodopes (Bulgaria and Greece) I. Pensoft & National Museumof Natural Histoty, Sofia, 205 - 220 pp.
Arcellidae Ehrenberg, 1843	Arcella Ehrenberg, 1832	Arcella gibbosa Penard, 1890		Sphagnum spp.	Vitosha	Platoto_vtora terasa	1950	Todorov M., Bankov N., Ganeva A.	2016	Unpublished data
Arcellidae Ehrenberg, 1843	Arcella Ehrenberg, 1832	Arcella hemisphaerica Perty, 1852	Arcella hemishaerica undulata	Sphagnum spp.	Rhodopes	Blatistoto ezero Lake	1500	Golemansky V.	1968	On the species composition and distribution of the rhizopod fauna of upper Smolian Lakes	Bulletin de l'Institut de Zoologie et Musée de Sofia 27: 171 - 187 [In Bulgarian, with Russian and English summaries].
Arcellidae Ehrenberg, 1843	Arcella Ehrenberg, 1832	Arcella hemisphaerica Perty, 1852	A. hemisphaerica f. undulata DEFLANDRE, 1928	Sphagnum spp.	Rila	Dolno ribno ezero Lake	2220	Todorov M.	2004	Testate amoebae (Protozoa, Rhizopoda) of the Ribni Ezera Glacial Lakes in the Rila Mountains (South-West Bulgaria).	Acta zoologica bulgarica 56 (3): 243 - 252
Arcellidae Ehrenberg, 1843	Arcella Ehrenberg, 1832	Arcella hemisphaerica Perty, 1852	A. hemisphaerica f. undulata DEFLANDRE, 1928	Sphagnum spp.	Rila	Gorno ribno ezero Lake	2227	Todorov M.	2004	Testate amoebae (Protozoa, Rhizopoda) of the Ribni Ezera Glacial Lakes in the Rila Mountains (South-West Bulgaria).	Acta zoologica bulgarica 56 (3): 243 - 252
Arcellidae Ehrenberg, 1843	Arcella Ehrenberg, 1832	Arcella hemisphaerica Perty, 1852	Arcella haemosphaerica f. undulata Deflandre, 1928	Sphagnum spp.	Rhodopes	Blatistoto ezero Lake	1500	Golemansky V., Todorov M., Temelkov B.	2006	Diversity and biotopic distribution of the Rhizopods (Rhizopoda: Lobosia and Filosia) from the Western Rhodopes (Bulgaria)	In: Beron, P. Biodiversity of Bulgaria. 3. Biodiversity of Western Rhodopes (Bulgaria and Greece) I. Pensoft & National Museumof Natural Histoty, Sofia, 205 - 220 pp.
Arcellidae Ehrenberg, 1843	Arcella Ehrenberg, 1832	Arcella hemisphaerica Perty, 1852	Arcella haemosphaerica Perty, 1852	Sphagnum spp.	Rhodopes	peat bogs and swampss near Shiroka polyana dam		Golemansky V., Todorov M., Temelkov B.	2006	Diversity and biotopic distribution of the Rhizopods (Rhizopoda: Lobosia and Filosia) from the Western Rhodopes (Bulgaria)	In: Beron, P. Biodiversity of Bulgaria. 3. Biodiversity of Western Rhodopes (Bulgaria and Greece) I. Pensoft & National Museumof Natural Histoty, Sofia, 205 - 220 pp.
Arcellidae Ehrenberg, 1843	Arcella Ehrenberg, 1832	Arcella hemisphaerica Perty, 1852		Sphagnum spp.	Vitosha	Platoto_vtora terasa	1918	Todorov M., Bankov N., Ganeva A.	2016	Unpublished data
Arcellidae Ehrenberg, 1843	Arcella Ehrenberg, 1832	Arcella hemisphaerica Perty, 1852		Sphagnum spp.	Rila	Belmeken dam	1966	Todorov M., Bankov N., Ganeva A.	2017	Unpublished data
Arcellidae Ehrenberg, 1843	Arcella Ehrenberg, 1832	Arcella hemisphaerica Perty, 1852		Sphagnum spp.	Pirin	Popovi livadi	1384	Todorov M., Bankov N., Ganeva A.	2017	Unpublished data
Arcellidae Ehrenberg, 1843	Arcella Ehrenberg, 1832	Arcella intermedia (Deflandre, 1928), Tsyganov & Mazei, 2006		Sphagnum spp.	Vitosha	Konyarnika_above the old 'Tea house'	1792	Todorov M., Bankov N., Ganeva A.	2016	Unpublished data
Arcellidae Ehrenberg, 1843	Arcella Ehrenberg, 1832	Arcella intermedia (Deflandre, 1928), Tsyganov & Mazei, 2006		Sphagnum spp.	Vitosha	Platoto	1793 - 1871	Todorov M., Bankov N., Ganeva A.	2016	Unpublished data
Arcellidae Ehrenberg, 1843	Arcella Ehrenberg, 1832	Arcella intermedia (Deflandre, 1928), Tsyganov & Mazei, 2006		Sphagnum spp.	Vitosha	Platoto_vtora terasa	1918	Todorov M., Bankov N., Ganeva A.	2016	Unpublished data
Arcellidae Ehrenberg, 1843	Arcella Ehrenberg, 1832	Arcella intermedia (Deflandre, 1928), Tsyganov & Mazei, 2006		Sphagnum spp.	Stara Planina	Above the village Kopilovtsi (Kopren hut)	878	Todorov M., Bankov N., Ganeva A.	2016	Unpublished data
Arcellidae Ehrenberg, 1843	Arcella Ehrenberg, 1832	Arcella intermedia (Deflandre, 1928), Tsyganov & Mazei, 2006		Sphagnum spp.	Pirin	Popovo Lake area	2193	Todorov M., Bankov N., Ganeva A.	2017	Unpublished data
Arcellidae Ehrenberg, 1843	Arcella Ehrenberg, 1832	Arcella intermedia (Deflandre, 1928), Tsyganov & Mazei, 2006		Sphagnum spp.	Pirin	Popovi livadi	1386	Todorov M., Bankov N., Ganeva A.	2017	Unpublished data
Arcellidae Ehrenberg, 1843	Arcella Ehrenberg, 1832	Arcella intermedia (Deflandre, 1928), Tsyganov & Mazei, 2006		Sphagnum spp.	Rila	Belmeken dam	1966	Todorov M., Bankov N., Ganeva A.	2017	Unpublished data
Arcellidae Ehrenberg, 1843	Arcella Ehrenberg, 1832	Arcella rotundata Playfair, 1918	A. rotundata*	Sphagnum spp.	Pirin	Popovo ezero Lake		Golemansky V.	1974	La faune rhizopodique (Rhizopoda, Testacea) du littoral et du benthal du lac Popovo dans la montagne de Pirine.	Bulletin de l'Institut de Zoologie et Mesée 40: 47 - 58 In Bulgarian, with Russian and French summaries].
Arcellidae Ehrenberg, 1843	Arcella Ehrenberg, 1832	Arcella rotundata Playfair, 1918	Arcella rotunda Playfair var. stenostoma Deflandre	Sphagnum spp.	Vitosha	Platoto, Mecha polyana area	1800	Golemansky V., Todorov M.	1985	Comparative studies on the composition and distribution of the thecamoeban fauna (Rhizopoda, Testacea) in three types of soil in Vitosha Mountain.	Acta zoologica bulgarica29: 50 - 64 [In Bulgarian, with Russian and English summaries]
Arcellidae Ehrenberg, 1843	Arcella Ehrenberg, 1832	Arcella rotundata Playfair, 1918	Arcella rotundata Playfair, 1918	Sphagnum spp.	Vitosha	Platoto		Golemansky V., Todorov M.	1990	Rhizopodic fauna (Protozoa, Rhizopoda) from Vitoša.	In: Fauna of Southwestern Bulgaria, Part 3. BAS, Sofia, 19 - 48. (In Bulgarian, with Russian and English summaries).
Arcellidae Ehrenberg, 1843	Arcella Ehrenberg, 1832	Arcella rotundata Playfair, 1918	Arcella rotundata var. stenostoma Deflandre	Sphagnum spp.	Vitosha	Platoto, Mecha polyana area		Golemansky V., Todorov M.	1990	Rhizopodic fauna (Protozoa, Rhizopoda) from Vitoša.	In: Fauna of Southwestern Bulgaria, Part 3. BAS, Sofia, 19 - 48. (In Bulgarian, with Russian and English summaries).
Arcellidae Ehrenberg, 1843	Arcella Ehrenberg, 1832	Arcella rotundata Playfair, 1918	Arcella rotundata var. stenostoma f. undulata Deflandre	Sphagnum spp.	Vitosha	Platoto		Golemansky V., Todorov M.	1990	Rhizopodic fauna (Protozoa, Rhizopoda) from Vitoša.	In: Fauna of Southwestern Bulgaria, Part 3. BAS, Sofia, 19 - 48. (In Bulgarian, with Russian and English summaries).
Arcellidae Ehrenberg, 1843	Arcella Ehrenberg, 1832	Arcella rotundata Playfair, 1918	Arcella rotunda	Sphagnum spp.	Vitosha	Vitosha	1800-1950	Todorov M.	1993	Testate amoebae (Protozoa, Rhizopoda) in soils of Vitoša Mountain (Bulgaria)	Acta zoologica bulgarica 46: 16 - 23
Arcellidae Ehrenberg, 1843	Arcella Ehrenberg, 1832	Arcella rotundata Playfair, 1918	Arcella rotunda var. stenostoma	Sphagnum spp.	Vitosha	Vitosha	1800-1950	Todorov M.	1993	Testate amoebae (Protozoa, Rhizopoda) in soils of Vitoša Mountain (Bulgaria)	Acta zoologica bulgarica 46: 16 - 23
Arcellidae Ehrenberg, 1843	Arcella Ehrenberg, 1832	Arcella rotundata Playfair, 1918	Arcella rotunda var. stenostoma f. undulata	Sphagnum spp.	Vitosha	Vitosha	1800-1950	Todorov M.	1993	Testate amoebae (Protozoa, Rhizopoda) in soils of Vitoša Mountain (Bulgaria)	Acta zoologica bulgarica 46: 16 - 23
Arcellidae Ehrenberg, 1843	Arcella Ehrenberg, 1832	Arcella rotundata Playfair, 1918	Arcella rotunda	Sphagnum spp.	Vitosha	Vitosha	1800-1950	Todorov M., Golemansky V.	1995	Ecological characteristics of soil Testacea (Protozoa, Rhizopoda) of Vitoša Mountain (Bulgaria)	Acta zoologica bulgarica 48: 3 - 22
Arcellidae Ehrenberg, 1843	Arcella Ehrenberg, 1832	Arcella rotundata Playfair, 1918	Arcella rotunda var. stenostoma	Sphagnum spp.	Vitosha	Vitosha	1800-1950	Todorov M., Golemansky V.	1995	Ecological characteristics of soil Testacea (Protozoa, Rhizopoda) of Vitoša Mountain (Bulgaria)	Acta zoologica bulgarica 48: 3 - 22
Arcellidae Ehrenberg, 1843	Arcella Ehrenberg, 1832	Arcella rotundata Playfair, 1918	Arcella rotunda var. stenostoma f. undulata	Sphagnum spp.	Vitosha	Vitosha	1800-1950	Todorov M., Golemansky V.	1995	Ecological characteristics of soil Testacea (Protozoa, Rhizopoda) of Vitoša Mountain (Bulgaria)	Acta zoologica bulgarica 48: 3 - 22
Arcellidae Ehrenberg, 1843	Arcella Ehrenberg, 1832	Arcella rotundata Playfair, 1918	Arcella rotundata Playfair, 1918	Sphagnum spp.	Rila	Bliznaka Lake, Dolno ezero Lake	2095 - 2243	Todorov M., Golemansky V.	2000	Testate amoebae (Protozoa: Testacea) of the Glacial Lakes in the Rila National Park (Southwestern Bulgaria).	In: Golemansky, V., Naidenow, W. Biodiversity and Evolution of Glacial Water Ecosystems in the Rila Mountains. Professor Marin Drinov Academic PublIshing House, Sofia, 15-26 pp.
Arcellidae Ehrenberg, 1843	Arcella Ehrenberg, 1832	Arcella rotundata Playfair, 1918	A.rotundata PLAYFAIR, 1918	Sphagnum spp.	Rila	Dolno ribno ezero Lake	2220	Todorov M.	2004	Testate amoebae (Protozoa, Rhizopoda) of the Ribni Ezera Glacial Lakes in the Rila Mountains (South-West Bulgaria).	Acta zoologica bulgarica 56 (3): 243 - 252
Arcellidae Ehrenberg, 1843	Arcella Ehrenberg, 1832	Arcella rotundata Playfair, 1918	A.rotundata PLAYFAIR, 1918	Sphagnum spp.	Rila	Gorno ribno ezero Lake	2227	Todorov M.	2004	Testate amoebae (Protozoa, Rhizopoda) of the Ribni Ezera Glacial Lakes in the Rila Mountains (South-West Bulgaria).	Acta zoologica bulgarica 56 (3): 243 - 252
Arcellidae Ehrenberg, 1843	Arcella Ehrenberg, 1832	Arcella rotundata Playfair, 1918	Arcella rotundata f.undulata Deflandre, 1928	Sphagnum spp.	Rhodopes	Blatistoto ezero Lake, peat bogs and swampss near Shiroka poyana	1500	Golemansky V., Todorov M., Temelkov B.	2006	Diversity and biotopic distribution of the Rhizopods (Rhizopoda: Lobosia and Filosia) from the Western Rhodopes (Bulgaria)	In: Beron, P. Biodiversity of Bulgaria. 3. Biodiversity of Western Rhodopes (Bulgaria and Greece) I. Pensoft & National Museumof Natural Histoty, Sofia, 205 - 220 pp.
Arcellidae Ehrenberg, 1843	Arcella Ehrenberg, 1832	Arcella rotundata Playfair, 1918		Sphagnum spp.	Vitosha	Konyarnika_above the old 'Tea house'	1792	Todorov M., Bankov N., Ganeva A.	2016	Unpublished data
Arcellidae Ehrenberg, 1843	Arcella Ehrenberg, 1832	Arcella rotundata Playfair, 1918		Sphagnum spp.	Vitosha	Platoto	1793 - 1871	Todorov M., Bankov N., Ganeva A.	2016	Unpublished data
Arcellidae Ehrenberg, 1843	Arcella Ehrenberg, 1832	Arcella rotundata Playfair, 1918		Sphagnum spp.	Vitosha	Platoto_vtora terasa	1918 - 1950	Todorov M., Bankov N., Ganeva A.	2016	Unpublished data
Arcellidae Ehrenberg, 1843	Arcella Ehrenberg, 1832	Arcella rotundata Playfair, 1918		Sphagnum spp.	Stara Planina	Above the village Kopilovtsi (Kopren hut)	878 - 879	Todorov M., Bankov N., Ganeva A.	2016	Unpublished data
Arcellidae Ehrenberg, 1843	Arcella Ehrenberg, 1832	Arcella rotundata Playfair, 1918		Sphagnum spp.	Stara Planina	Petrohan	1372 - 1387	Todorov M., Bankov N., Ganeva A.	2016	Unpublished data
Arcellidae Ehrenberg, 1843	Arcella Ehrenberg, 1832	Arcella rotundata Playfair, 1918		Sphagnum spp.	Stara Planina	above the village Anton	1898 - 1909	Todorov M., Bankov N., Ganeva A.	2016	Unpublished data
Arcellidae Ehrenberg, 1843	Arcella Ehrenberg, 1832	Arcella rotundata Playfair, 1918		Sphagnum spp.	Rila	Belmeken dam	1940 - 1966	Todorov M., Bankov N., Ganeva A.	2017	Unpublished data
Arcellidae Ehrenberg, 1843	Arcella Ehrenberg, 1832	Arcella rotundata Playfair, 1918		Sphagnum spp.	Rila	Ribnite ezera area	2358	Todorov M., Bankov N., Ganeva A.	2017	Unpublished data
Arcellidae Ehrenberg, 1843	Arcella Ehrenberg, 1832	Arcella rotundata Playfair, 1918		Sphagnum spp.	Rila	Vada hut area	1992 - 1997	Todorov M., Bankov N., Ganeva A.	2017	Unpublished data
Arcellidae Ehrenberg, 1843	Arcella Ehrenberg, 1832	Arcella rotundata Playfair, 1918		Sphagnum spp.	Rila	Brezanski livadi	1602	Todorov M., Bankov N., Ganeva A.	2017	Unpublished data
Arcellidae Ehrenberg, 1843	Arcella Ehrenberg, 1832	Arcella rotundata Playfair, 1918		Sphagnum spp.	Rila	Seven Rila lakes	2225	Todorov M., Bankov N., Ganeva A.	2017	Unpublished data
Arcellidae Ehrenberg, 1843	Arcella Ehrenberg, 1832	Arcella rotundata Playfair, 1918		Sphagnum spp.	Pirin	Popovo Lake area	2193 - 2249	Todorov M., Bankov N., Ganeva A.	2017	Unpublished data
Arcellidae Ehrenberg, 1843	Arcella Ehrenberg, 1832	Arcella rotundata Playfair, 1918		Sphagnum spp.	Pirin	Kamenitza hut area	2242	Todorov M., Bankov N., Ganeva A.	2017	Unpublished data
Arcellidae Ehrenberg, 1843	Arcella Ehrenberg, 1832	Arcella rotundata Playfair, 1918		Sphagnum spp.	Pirin	Popovi livadi	1386	Todorov M., Bankov N., Ganeva A.	2017	Unpublished data
Arcellidae Ehrenberg, 1843	Arcella Ehrenberg, 1832	Arcella rotundata Playfair, 1918		Sphagnum spp.	Pirin	Demyanitsa hut area	2314 - 2462	Todorov M., Bankov N., Ganeva A.	2017	Unpublished data
Arcellidae Ehrenberg, 1843	Arcella Ehrenberg, 1832	Arcella vulgaris Ehrenberg, 1832	Arcella vulgaris Ehrenberg	Sphagnum spp.	Rhodopes	Boykovo village		Pateff P.	1924	Beitrag zur Kenntnis der Süsswasserrhizopoden von Bulgarien	Arbeiten der Bulgarischen Naturforschenden Gesellschaft BD. XI: 1 - 46 [In Bulgarian, with German summary].
Arcellidae Ehrenberg, 1843	Arcella Ehrenberg, 1832	Arcella vulgaris Ehrenberg, 1832	Arcella vulgaris Ehrenberg	Sphagnum spp.	Vitosha	Vitosha		Pateff P.	1924	Beitrag zur Kenntnis der Süsswasserrhizopoden von Bulgarien	Arbeiten der Bulgarischen Naturforschenden Gesellschaft BD. XI: 1 - 46 [In Bulgarian, with German summary].
Arcellidae Ehrenberg, 1843	Arcella Ehrenberg, 1832	Arcella vulgaris Ehrenberg, 1832	Arcela vulgaris Ehrenberg	Sphagnum spp.	Vitosha	Platoto	1800	Golemansky V., Todorov M.	1985	Comparative studies on the composition and distribution of the thecamoeban fauna (Rhizopoda, Testacea) in three types of soil in Vitosha Mountain.	Acta zoologica bulgarica29: 50 - 64 [In Bulgarian, with Russian and English summaries]
Arcellidae Ehrenberg, 1843	Arcella Ehrenberg, 1832	Arcella vulgaris Ehrenberg, 1832	Arcella vulgaris Ehrenberg,1830	Sphagnum spp.	Vitosha	Platoto		Golemansky V., Todorov M.	1990	Rhizopodic fauna (Protozoa, Rhizopoda) from Vitoša.	In: Fauna of Southwestern Bulgaria, Part 3. BAS, Sofia, 19 - 48. (In Bulgarian, with Russian and English summaries).
Arcellidae Ehrenberg, 1843	Arcella Ehrenberg, 1832	Arcella vulgaris Ehrenberg, 1832	Arcella vulgaris	Sphagnum spp.	Vitosha	Vitosha	1800-1950	Todorov M.	1993	Testate amoebae (Protozoa, Rhizopoda) in soils of Vitoša Mountain (Bulgaria)	Acta zoologica bulgarica 46: 16 - 23
Arcellidae Ehrenberg, 1843	Arcella Ehrenberg, 1832	Arcella vulgaris Ehrenberg, 1832	Arcella vulgaris	Sphagnum spp.	Vitosha	Vitosha	1800-1950	Todorov M., Golemansky V.	1995	Ecological characteristics of soil Testacea (Protozoa, Rhizopoda) of Vitoša Mountain (Bulgaria)	Acta zoologica bulgarica 48: 3 - 22
Arcellidae Ehrenberg, 1843	Arcella Ehrenberg, 1832	Arcella vulgaris Ehrenberg, 1832	Arcella vulgaris f. undulata Deflandre	Sphagnum spp.	Rila	Bliznaka Lake	2243	Todorov M., Golemansky V.	2000	Testate amoebae (Protozoa: Testacea) of the Glacial Lakes in the Rila National Park (Southwestern Bulgaria).	In: Golemansky, V., Naidenow, W. Biodiversity and Evolution of Glacial Water Ecosystems in the Rila Mountains. Professor Marin Drinov Academic PublIshing House, Sofia, 15-26 pp.
Arcellidae Ehrenberg, 1843	Arcella Ehrenberg, 1832	Arcella vulgaris Ehrenberg, 1832	Arcella vulgaris Ehrenberg, 1832	Sphagnum spp.	Rhodopes	Blatistoto ezero Lake, peat bogs and swamps near Boykovo village, peat bogs and swampss near Shiroka polyana dam	1500	Golemansky V., Todorov M., Temelkov B.	2006	Diversity and biotopic distribution of the Rhizopods (Rhizopoda: Lobosia and Filosia) from the Western Rhodopes (Bulgaria)	In: Beron, P. Biodiversity of Bulgaria. 3. Biodiversity of Western Rhodopes (Bulgaria and Greece) I. Pensoft & National Museumof Natural Histoty, Sofia, 205 - 220 pp.
Arcellidae Ehrenberg, 1843	Arcella Ehrenberg, 1832	Arcella vulgaris Ehrenberg, 1832		Sphagnum spp.	Vitosha	Platoto	1795 - 1871	Todorov M., Bankov N., Ganeva A.	2016	Unpublished data
Arcellidae Ehrenberg, 1843	Arcella Ehrenberg, 1832	Arcella vulgaris Ehrenberg, 1832		Sphagnum spp.	Vitosha	Platoto_vtora terasa	1918 - 1933	Todorov M., Bankov N., Ganeva A.	2016	Unpublished data
Amphitremidae Poche, 1913	Archerella Loeblich & Tappan, 1961	Archerella flavum (Archer, 1877) Loeblich and Tappan, 1961	Amphitrema flavum Archer sp.	Sphagnum spp.	Vitosha	Vitosha		Pateff P.	1924	Beitrag zur Kenntnis der Süsswasserrhizopoden von Bulgarien	Arbeiten der Bulgarischen Naturforschenden Gesellschaft BD. XI: 1 - 46 [In Bulgarian, with German summary].
Amphitremidae Poche, 1913	Archerella Loeblich & Tappan, 1961	Archerella flavum (Archer, 1877) Loeblich and Tappan, 1961	Amphitrema flavum Archer, 1877	Sphagnum spp.	Vitosha	water catchment area above Edelweiss hut	1750	Golemansky V.	1965	Étude sur les espèces et l'écologie des rhizopodes (Rhizopoda, Testacea) des hautes tourbières de la montagne Vitocha	Annuaire de l'Université de Sofia, Faculté de Biologie.59 (1): 17 - 38 [In Bulgarian, with Russian and French summaries].
Amphitremidae Poche, 1913	Archerella Loeblich & Tappan, 1961	Archerella flavum (Archer, 1877) Loeblich and Tappan, 1961	Amphitrema flavum	Sphagnum spp.	Rhodopes	Blatistoto ezero Lake	1500	Golemansky V.	1968	On the species composition and distribution of the rhizopod fauna of upper Smolian Lakes	Bulletin de l'Institut de Zoologie et Musée de Sofia 27: 171 - 187 [In Bulgarian, with Russian and English summaries].
Amphitremidae Poche, 1913	Archerella Loeblich & Tappan, 1961	Archerella flavum (Archer, 1877) Loeblich and Tappan, 1961	Amphitrema flavum	Sphagnum spp.	Rhodopes	Lagot Lake	1450	Golemansky V.	1968	On the species composition and distribution of the rhizopod fauna of upper Smolian Lakes	Bulletin de l'Institut de Zoologie et Musée de Sofia 27: 171 - 187 [In Bulgarian, with Russian and English summaries].
Amphitremidae Poche, 1913	Archerella Loeblich & Tappan, 1961	Archerella flavum (Archer, 1877) Loeblich and Tappan, 1961	Amphitrema flavum Archer	Sphagnum spp.	Vitosha	Platoto, Mecha polyana area, Kumata hut	1800-1850	Golemansky V., Todorov M.	1985	Comparative studies on the composition and distribution of the thecamoeban fauna (Rhizopoda, Testacea) in three types of soil in Vitosha Mountain.	Acta zoologica bulgarica29: 50 - 64 [In Bulgarian, with Russian and English summaries]
Amphitremidae Poche, 1913	Archerella Loeblich & Tappan, 1961	Archerella flavum (Archer, 1877) Loeblich and Tappan, 1961	Amphitrema flavum Archer	Sphagnum spp.	Vitosha	-		Golemansky V., Todorov M.	1990	Rhizopodic fauna (Protozoa, Rhizopoda) from Vitoša.	In: Fauna of Southwestern Bulgaria, Part 3. BAS, Sofia, 19 - 48. (In Bulgarian, with Russian and English summaries).
Amphitremidae Poche, 1913	Archerella Loeblich & Tappan, 1961	Archerella flavum (Archer, 1877) Loeblich and Tappan, 1961	Amphitrema flavum Archer	Sphagnum spp.	Vitosha	Kapaklivec area		Golemansky V., Todorov M.	1990	Rhizopodic fauna (Protozoa, Rhizopoda) from Vitoša.	In: Fauna of Southwestern Bulgaria, Part 3. BAS, Sofia, 19 - 48. (In Bulgarian, with Russian and English summaries).
Amphitremidae Poche, 1913	Archerella Loeblich & Tappan, 1961	Archerella flavum (Archer, 1877) Loeblich and Tappan, 1961	Amphitrema flavum Archer	Sphagnum spp.	Vitosha	Platoto, Mecha polyana area, Kumata hut		Golemansky V., Todorov M.	1990	Rhizopodic fauna (Protozoa, Rhizopoda) from Vitoša.	In: Fauna of Southwestern Bulgaria, Part 3. BAS, Sofia, 19 - 48. (In Bulgarian, with Russian and English summaries).
Amphitremidae Poche, 1913	Archerella Loeblich & Tappan, 1961	Archerella flavum (Archer, 1877) Loeblich and Tappan, 1961	Amphitrema flavum	Sphagnum spp.	Vitosha	Vitosha	1800-1950	Todorov M.	1993	Testate amoebae (Protozoa, Rhizopoda) in soils of Vitoša Mountain (Bulgaria)	Acta zoologica bulgarica 46: 16 - 23
Amphitremidae Poche, 1913	Archerella Loeblich & Tappan, 1961	Archerella flavum (Archer, 1877) Loeblich and Tappan, 1961	Amphitrema flavum	Sphagnum spp.	Vitosha	Vitosha	1800-1950	Todorov M., Golemansky V.	1995	Ecological characteristics of soil Testacea (Protozoa, Rhizopoda) of Vitoša Mountain (Bulgaria)	Acta zoologica bulgarica 48: 3 - 22
Amphitremidae Poche, 1913	Archerella Loeblich & Tappan, 1961	Archerella flavum (Archer, 1877) Loeblich and Tappan, 1961	Amphitrema flavum (Archer, 1877)	Sphagnum spp.	Rhodopes	Blatistoto ezero Lake, Lagot Lake	1450-1500	Golemansky V., Todorov M., Temelkov B.	2006	Diversity and biotopic distribution of the Rhizopods (Rhizopoda: Lobosia and Filosia) from the Western Rhodopes (Bulgaria)	In: Beron, P. Biodiversity of Bulgaria. 3. Biodiversity of Western Rhodopes (Bulgaria and Greece) I. Pensoft & National Museumof Natural Histoty, Sofia, 205 - 220 pp.
Amphitremidae Poche, 1913	Archerella Loeblich & Tappan, 1961	Archerella flavum (Archer, 1877) Loeblich and Tappan, 1961		Sphagnum spp.	Vitosha	Konyarnika_above the old 'Tea house'	1789 - 1793	Todorov M., Bankov N., Ganeva A.	2016	Unpublished data
Amphitremidae Poche, 1913	Archerella Loeblich & Tappan, 1961	Archerella flavum (Archer, 1877) Loeblich and Tappan, 1961		Sphagnum spp.	Vitosha	Platoto	1793 - 1871	Todorov M., Bankov N., Ganeva A.	2016	Unpublished data
Amphitremidae Poche, 1913	Archerella Loeblich & Tappan, 1961	Archerella flavum (Archer, 1877) Loeblich and Tappan, 1961		Sphagnum spp.	Vitosha	Platoto_vtora terasa	1924 - 1950	Todorov M., Bankov N., Ganeva A.	2016	Unpublished data
Amphitremidae Poche, 1913	Archerella Loeblich & Tappan, 1961	Archerella flavum (Archer, 1877) Loeblich and Tappan, 1961		Sphagnum spp.	Stara Planina	Above the village Kopilovtsi (Kopren hut)	878	Todorov M., Bankov N., Ganeva A.	2016	Unpublished data
Amphitremidae Poche, 1913	Archerella Loeblich & Tappan, 1961	Archerella flavum (Archer, 1877) Loeblich and Tappan, 1961		Sphagnum spp.	Stara Planina	Petrohan	1372 - 1387	Todorov M., Bankov N., Ganeva A.	2016	Unpublished data
Amphitremidae Poche, 1913	Archerella Loeblich & Tappan, 1961	Archerella flavum (Archer, 1877) Loeblich and Tappan, 1961		Sphagnum spp.	Rila	Belmeken dam	1941 - 1965	Todorov M., Bankov N., Ganeva A.	2017	Unpublished data
Amphitremidae Poche, 1913	Archerella Loeblich & Tappan, 1961	Archerella flavum (Archer, 1877) Loeblich and Tappan, 1961		Sphagnum spp.	Rila	Brezanski livadi	1602 - 1608	Todorov M., Bankov N., Ganeva A.	2017	Unpublished data
INCERTAE SEDIS Arcellinida	Argynnia Vicetich, 1974	Argynnia bipes (Carter, 1870) Murray, 1870	Nebela bipes (Carter) Murray	Sphagnum spp.	Vitosha	Vitosha		Pateff P.	1928	Einige neue Süsswassershizopoden von Bulgarien	Arbeiten der Bulgarischen Naturforschenden Gesellschaft 13: 131 - 136 [In Bulgarian, with German summary].
INCERTAE SEDIS Arcellinida	Argynnia Vicetich, 1974	Argynnia bipes (Carter, 1870) Murray, 1870	Nebela bipes (Carter) Murray	Sphagnum spp.		Rhodope Mountains		Pateff P.	1928	Einige neue Süsswassershizopoden von Bulgarien	Arbeiten der Bulgarischen Naturforschenden Gesellschaft 13: 131 - 136 [In Bulgarian, with German summary].
INCERTAE SEDIS Arcellinida	Argynnia Vicetich, 1974	Argynnia bipes (Carter, 1870) Murray, 1870	Nebela bipes (Carter) Murray	Sphagnum spp.	Vitosha	-		Golemansky V., Todorov M.	1990	Rhizopodic fauna (Protozoa, Rhizopoda) from Vitoša.	In: Fauna of Southwestern Bulgaria, Part 3. BAS, Sofia, 19 - 48. (In Bulgarian, with Russian and English summaries).
INCERTAE SEDIS Arcellinida	Argynnia Vicetich, 1974	Argynnia bipes (Carter, 1870) Murray, 1870	Nebela bipes (Carter, 1870) Murray	Sphagnum spp.	Rhodopes	peat bogs and swamps near Skobelevo village, peat bogs and swamps from Yundola, peat bogs and swamps near Boykovo village		Golemansky V., Todorov M., Temelkov B.	2006	Diversity and biotopic distribution of the Rhizopods (Rhizopoda: Lobosia and Filosia) from the Western Rhodopes (Bulgaria)	In: Beron, P. Biodiversity of Bulgaria. 3. Biodiversity of Western Rhodopes (Bulgaria and Greece) I. Pensoft & National Museumof Natural Histoty, Sofia, 205 - 220 pp.
INCERTAE SEDIS Arcellinida	Argynnia Vicetich, 1974	Argynnia dentistoma (Penard, 1890)	Nebela crenulata Penard	Sphagnum spp.		Skobelevo village; Boykovo village		Pateff P.	1924	Beitrag zur Kenntnis der Süsswasserrhizopoden von Bulgarien	Arbeiten der Bulgarischen Naturforschenden Gesellschaft BD. XI: 1 - 46 [In Bulgarian, with German summary].
INCERTAE SEDIS Arcellinida	Argynnia Vicetich, 1974	Argynnia dentistoma (Penard, 1890)	Nebela crenulata Penard	Sphagnum spp.	Rila	Musala		Pateff P.	1924	Beitrag zur Kenntnis der Süsswasserrhizopoden von Bulgarien	Arbeiten der Bulgarischen Naturforschenden Gesellschaft BD. XI: 1 - 46 [In Bulgarian, with German summary].
INCERTAE SEDIS Arcellinida	Argynnia Vicetich, 1974	Argynnia dentistoma (Penard, 1890)	Nebela crenulata Penard	Sphagnum spp.	Vitosha	Vitosha		Pateff P.	1924	Beitrag zur Kenntnis der Süsswasserrhizopoden von Bulgarien	Arbeiten der Bulgarischen Naturforschenden Gesellschaft BD. XI: 1 - 46 [In Bulgarian, with German summary].
INCERTAE SEDIS Arcellinida	Argynnia Vicetich, 1974	Argynnia dentistoma (Penard, 1890)	Nebela dentistoma Penard, 1890	Sphagnum spp.	Vitosha	Platoto, springs area of Boyanska reka, sphagnum marshland below Chernata skala peak, water catchmen area above Boerica hut, Mecha polyana area, Aleko hut area, springs area of Vladayska reka below Cherni vrah, temporary ponds from the water catchment area above Edelweiss hut, sphagnum marshland area between Edelweiss hut and Broks hut	1650-2000	Golemansky V.	1965	Étude sur les espèces et l'écologie des rhizopodes (Rhizopoda, Testacea) des hautes tourbières de la montagne Vitocha	Annuaire de l'Université de Sofia, Faculté de Biologie.59 (1): 17 - 38 [In Bulgarian, with Russian and French summaries].
INCERTAE SEDIS Arcellinida	Argynnia Vicetich, 1974	Argynnia dentistoma (Penard, 1890)	Nebela dentistoma	Sphagnum spp.	Rhodopes	Lagot Lake	1450	Golemansky V.	1968	On the species composition and distribution of the rhizopod fauna of upper Smolian Lakes	Bulletin de l'Institut de Zoologie et Musée de Sofia 27: 171 - 187 [In Bulgarian, with Russian and English summaries].
INCERTAE SEDIS Arcellinida	Argynnia Vicetich, 1974	Argynnia dentistoma (Penard, 1890)	Nebela dentistoma*	Sphagnum spp.	Pirin	Popovo ezero Lake		Golemansky V.	1974	La faune rhizopodique (Rhizopoda, Testacea) du littoral et du benthal du lac Popovo dans la montagne de Pirine.	Bulletin de l'Institut de Zoologie et Mesée 40: 47 - 58 In Bulgarian, with Russian and French summaries].
INCERTAE SEDIS Arcellinida	Argynnia Vicetich, 1974	Argynnia dentistoma (Penard, 1890)	Nebela dentistoma Penard	Sphagnum spp.	Vitosha	Platoto, Kumata hut	1800-1850	Golemansky V., Todorov M.	1985	Comparative studies on the composition and distribution of the thecamoeban fauna (Rhizopoda, Testacea) in three types of soil in Vitosha Mountain.	Acta zoologica bulgarica29: 50 - 64 [In Bulgarian, with Russian and English summaries]
INCERTAE SEDIS Arcellinida	Argynnia Vicetich, 1974	Argynnia dentistoma (Penard, 1890)	Nebela dentistoma Penard	Sphagnum spp.	Vitosha	Platoto, Kamennoto zdanie, Boerica hut, Mecha polyana area, Aleko hut, Edelweiss hut, Kamen dyal peak, Broks hut		Golemansky V., Todorov M.	1990	Rhizopodic fauna (Protozoa, Rhizopoda) from Vitoša.	In: Fauna of Southwestern Bulgaria, Part 3. BAS, Sofia, 19 - 48. (In Bulgarian, with Russian and English summaries).
INCERTAE SEDIS Arcellinida	Argynnia Vicetich, 1974	Argynnia dentistoma (Penard, 1890)	Nebela dentistoma Penard	Sphagnum spp.	Vitosha	Platoto, Kumata hut		Golemansky V., Todorov M.	1990	Rhizopodic fauna (Protozoa, Rhizopoda) from Vitoša.	In: Fauna of Southwestern Bulgaria, Part 3. BAS, Sofia, 19 - 48. (In Bulgarian, with Russian and English summaries).
INCERTAE SEDIS Arcellinida	Argynnia Vicetich, 1974	Argynnia dentistoma (Penard, 1890)	Nebela dentistoma	Sphagnum spp.	Vitosha	Vitosha	1800-1950	Todorov M.	1993	Testate amoebae (Protozoa, Rhizopoda) in soils of Vitoša Mountain (Bulgaria)	Acta zoologica bulgarica 46: 16 - 23
INCERTAE SEDIS Arcellinida	Argynnia Vicetich, 1974	Argynnia dentistoma (Penard, 1890)	Nebela dentistoma Penard	Sphagnum spp.	Rila	Beli Iskar dam	1740	Golemansky V., Todorov M.	1993	Testate amoebae (Protozoa, Rhizopoda) in the watecatchment area and littoral of the "Beli Iskar" dam.	Acta zoologica bulgarica 46: 3 - 9
INCERTAE SEDIS Arcellinida	Argynnia Vicetich, 1974	Argynnia dentistoma (Penard, 1890)	Nebela dentistoma var. oblonga Gauthier-Lievre	Sphagnum spp.	Rila	Beli Iskar dam	1740	Golemansky V., Todorov M.	1993	Testate amoebae (Protozoa, Rhizopoda) in the watecatchment area and littoral of the "Beli Iskar" dam.	Acta zoologica bulgarica 46: 3 - 9
INCERTAE SEDIS Arcellinida	Argynnia Vicetich, 1974	Argynnia dentistoma (Penard, 1890)	Nebela dentistoma	Sphagnum spp.	Vitosha	Vitosha	1800-1950	Todorov M., Golemansky V.	1995	Ecological characteristics of soil Testacea (Protozoa, Rhizopoda) of Vitoša Mountain (Bulgaria)	Acta zoologica bulgarica 48: 3 - 22
INCERTAE SEDIS Arcellinida	Argynnia Vicetich, 1974	Argynnia dentistoma (Penard, 1890)	Nebela dentistoma Penard	Sphagnum spp.	Rila	Okoto Lake , Bliznaka Lake, Skakavica Lake, Suhoto ezero Lake, Dolno ribno ezero Lake, Kanarsko ezero Lake	1892 - 2440	Todorov M., Golemansky V.	2000	Testate amoebae (Protozoa: Testacea) of the Glacial Lakes in the Rila National Park (Southwestern Bulgaria).	In: Golemansky, V., Naidenow, W. Biodiversity and Evolution of Glacial Water Ecosystems in the Rila Mountains. Professor Marin Drinov Academic PublIshing House, Sofia, 15-26 pp.
INCERTAE SEDIS Arcellinida	Argynnia Vicetich, 1974	Argynnia dentistoma (Penard, 1890)	Nebela dentistoma Penard, 1890	Sphagnum spp.	Rila	Smradlivo ezero Lake	2294	Todorov M.	2005	Testate amoebae (Protozoa, Rhizopoda) of the glacial lake Smradlivo Ezero in the Rila National Park (Southwestern Bulgaria).	Acta Zoologica Bulgarica 57 (1), 2005: 13-23
INCERTAE SEDIS Arcellinida	Argynnia Vicetich, 1974	Argynnia dentistoma (Penard, 1890)	Nebela dentistoma Penard, 1890	Sphagnum spp.	Rhodopes	Blatistoto ezero Lake, Lagot Lake, peat bogs and swamps near Skoblevo village, peat bogs and swamps near Boykovo village, peat bogs and swamps near Shiroka polyana dam	1450-1500	Golemansky V., Todorov M., Temelkov B.	2006	Diversity and biotopic distribution of the Rhizopods (Rhizopoda: Lobosia and Filosia) from the Western Rhodopes (Bulgaria)	In: Beron, P. Biodiversity of Bulgaria. 3. Biodiversity of Western Rhodopes (Bulgaria and Greece) I. Pensoft & National Museumof Natural Histoty, Sofia, 205 - 220 pp.
INCERTAE SEDIS Arcellinida	Argynnia Vicetich, 1974	Argynnia dentistoma (Penard, 1890)		Sphagnum spp.	Vitosha	Konyarnika_above the old 'Tea house'	1784 -1793	Todorov M., Bankov N., Ganeva A.	2016	Unpublished data
INCERTAE SEDIS Arcellinida	Argynnia Vicetich, 1974	Argynnia dentistoma (Penard, 1890)		Sphagnum spp.	Vitosha	Platoto	1793 - 1871	Todorov M., Bankov N., Ganeva A.	2016	Unpublished data
INCERTAE SEDIS Arcellinida	Argynnia Vicetich, 1974	Argynnia dentistoma (Penard, 1890)		Sphagnum spp.	Vitosha	Platoto_vtora terasa	1918 - 1950	Todorov M., Bankov N., Ganeva A.	2016	Unpublished data
INCERTAE SEDIS Arcellinida	Argynnia Vicetich, 1974	Argynnia dentistoma (Penard, 1890)		Sphagnum spp.	Stara Planina	Above the village Kopilovtsi (Kopren hut)	878 - 887	Todorov M., Bankov N., Ganeva A.	2016	Unpublished data
INCERTAE SEDIS Arcellinida	Argynnia Vicetich, 1974	Argynnia dentistoma (Penard, 1890)		Sphagnum spp.	Stara Planina	Petrohan	1372 - 1471	Todorov M., Bankov N., Ganeva A.	2016	Unpublished data
INCERTAE SEDIS Arcellinida	Argynnia Vicetich, 1974	Argynnia dentistoma (Penard, 1890)		Sphagnum spp.	Stara Planina	above the village Anton	1898 - 1933	Todorov M., Bankov N., Ganeva A.	2016	Unpublished data
INCERTAE SEDIS Arcellinida	Argynnia Vicetich, 1974	Argynnia dentistoma (Penard, 1890)		Sphagnum spp.	Rila	Belmeken dam	1940 - 1968	Todorov M., Bankov N., Ganeva A.	2017	Unpublished data
INCERTAE SEDIS Arcellinida	Argynnia Vicetich, 1974	Argynnia dentistoma (Penard, 1890)		Sphagnum spp.	Rila	Smradlivo ezero area	2212 - 2306	Todorov M., Bankov N., Ganeva A.	2017	Unpublished data
INCERTAE SEDIS Arcellinida	Argynnia Vicetich, 1974	Argynnia dentistoma (Penard, 1890)		Sphagnum spp.	Rila	Ribnite ezera area	2097 - 2358	Todorov M., Bankov N., Ganeva A.	2017	Unpublished data
INCERTAE SEDIS Arcellinida	Argynnia Vicetich, 1974	Argynnia dentistoma (Penard, 1890)		Sphagnum spp.	Rila	Vada hut area	1992 - 1997	Todorov M., Bankov N., Ganeva A.	2017	Unpublished data
INCERTAE SEDIS Arcellinida	Argynnia Vicetich, 1974	Argynnia dentistoma (Penard, 1890)		Sphagnum spp.	Rila	Brezanski livadi	1602 - 1619	Todorov M., Bankov N., Ganeva A.	2017	Unpublished data
INCERTAE SEDIS Arcellinida	Argynnia Vicetich, 1974	Argynnia dentistoma (Penard, 1890)		Sphagnum spp.	Rila	Govedartzi village	1275	Todorov M., Bankov N., Ganeva A.	2017	Unpublished data
INCERTAE SEDIS Arcellinida	Argynnia Vicetich, 1974	Argynnia dentistoma (Penard, 1890)		Sphagnum spp.	Rila	Seven Rila lakes	2214 - 2252	Todorov M., Bankov N., Ganeva A.	2017	Unpublished data
INCERTAE SEDIS Arcellinida	Argynnia Vicetich, 1974	Argynnia dentistoma (Penard, 1890)		Sphagnum spp.	Pirin	Popovo Lake area	2193 - 2249	Todorov M., Bankov N., Ganeva A.	2017	Unpublished data
INCERTAE SEDIS Arcellinida	Argynnia Vicetich, 1974	Argynnia dentistoma (Penard, 1890)		Sphagnum spp.	Pirin	Kamenitza hut area	1885 - 2242	Todorov M., Bankov N., Ganeva A.	2017	Unpublished data
INCERTAE SEDIS Arcellinida	Argynnia Vicetich, 1974	Argynnia dentistoma (Penard, 1890)		Sphagnum spp.	Pirin	Popovi livadi	1386 - 1394	Todorov M., Bankov N., Ganeva A.	2017	Unpublished data
INCERTAE SEDIS Arcellinida	Argynnia Vicetich, 1974	Argynnia dentistoma (Penard, 1890)		Sphagnum spp.	Pirin	Demyanitsa hut area	2183 - 2462	Todorov M., Bankov N., Ganeva A.	2017	Unpublished data
INCERTAE SEDIS Arcellinida	Argynnia Vicetich, 1974	Argynnia dentistoma (Penard, 1890)		Sphagnum spp.	Pirin	Vihren hut area	2062 - 2069	Todorov M., Bankov N., Ganeva A.	2017	Unpublished data
INCERTAE SEDIS Arcellinida	Argynnia Vicetich, 1974	Argynnia vitraea (Penard, 1899)	Nebela vitraea Penard	Sphagnum spp.	Vitosha	Platoto, Mecha polyana area, Kumata hut	1800-1850	Golemansky V., Todorov M.	1985	Comparative studies on the composition and distribution of the thecamoeban fauna (Rhizopoda, Testacea) in three types of soil in Vitosha Mountain.	Acta zoologica bulgarica29: 50 - 64 [In Bulgarian, with Russian and English summaries]
INCERTAE SEDIS Arcellinida	Argynnia Vicetich, 1974	Argynnia vitraea (Penard, 1899)	Nebela vitraea Penard	Sphagnum spp.	Vitosha	Platoto, Mecha polyana area,Kumata hut		Golemansky V., Todorov M.	1990	Rhizopodic fauna (Protozoa, Rhizopoda) from Vitoša.	In: Fauna of Southwestern Bulgaria, Part 3. BAS, Sofia, 19 - 48. (In Bulgarian, with Russian and English summaries).
INCERTAE SEDIS Arcellinida	Argynnia Vicetich, 1974	Argynnia vitraea (Penard, 1899)	Nebela vitraea	Sphagnum spp.	Vitosha	Vitosha	1800-1950	Todorov M.	1993	Testate amoebae (Protozoa, Rhizopoda) in soils of Vitoša Mountain (Bulgaria)	Acta zoologica bulgarica 46: 16 - 23
INCERTAE SEDIS Arcellinida	Argynnia Vicetich, 1974	Argynnia vitraea (Penard, 1899)	Nebela vitraea	Sphagnum spp.	Vitosha	Vitosha	1800-1950	Todorov M., Golemansky V.	1995	Ecological characteristics of soil Testacea (Protozoa, Rhizopoda) of Vitoša Mountain (Bulgaria)	Acta zoologica bulgarica 48: 3 - 22
INCERTAE SEDIS Arcellinida	Argynnia Vicetich, 1974	Argynnia vitraea (Penard, 1899)	Nebela vitraea Penard	Sphagnum spp.	Rila	Bliznaka Lake	2243	Todorov M., Golemansky V.	2000	Testate amoebae (Protozoa: Testacea) of the Glacial Lakes in the Rila National Park (Southwestern Bulgaria).	In: Golemansky, V., Naidenow, W. Biodiversity and Evolution of Glacial Water Ecosystems in the Rila Mountains. Professor Marin Drinov Academic PublIshing House, Sofia, 15-26 pp.
INCERTAE SEDIS Arcellinida	Argynnia Vicetich, 1974	Argynnia vitraea (Penard, 1899)	N. vitraea PENARD, 1899	Sphagnum spp.	Rila	Dolno ribno ezero Lake	2220	Todorov M.	2004	Testate amoebae (Protozoa, Rhizopoda) of the Ribni Ezera Glacial Lakes in the Rila Mountains (South-West Bulgaria).	Acta zoologica bulgarica 56 (3): 243 - 252
INCERTAE SEDIS Arcellinida	Argynnia Vicetich, 1974	Argynnia vitraea (Penard, 1899)	N. vitraea PENARD, 1899	Sphagnum spp.	Rila	Gorno ribno ezero Lake	2227	Todorov M.	2004	Testate amoebae (Protozoa, Rhizopoda) of the Ribni Ezera Glacial Lakes in the Rila Mountains (South-West Bulgaria).	Acta zoologica bulgarica 56 (3): 243 - 252
INCERTAE SEDIS Arcellinida	Argynnia Vicetich, 1974	Argynnia vitraea (Penard, 1899)	Nebela vitraea Penard, 1899	Sphagnum spp.	Rila	Smradlivo ezero Lake	2294	Todorov M.	2005	Testate amoebae (Protozoa, Rhizopoda) of the glacial lake Smradlivo Ezero in the Rila National Park (Southwestern Bulgaria).	Acta Zoologica Bulgarica 57 (1), 2005: 13-23
INCERTAE SEDIS Arcellinida	Argynnia Vicetich, 1974	Argynnia vitraea (Penard, 1899)	Nebela vitraea Penard, 1899	Sphagnum spp.	Rhodopes	peat bogs and swamps near Shiroka polyana dam		Golemansky V., Todorov M., Temelkov B.	2006	Diversity and biotopic distribution of the Rhizopods (Rhizopoda: Lobosia and Filosia) from the Western Rhodopes (Bulgaria)	In: Beron, P. Biodiversity of Bulgaria. 3. Biodiversity of Western Rhodopes (Bulgaria and Greece) I. Pensoft & National Museumof Natural Histoty, Sofia, 205 - 220 pp.
INCERTAE SEDIS Arcellinida	Argynnia Vicetich, 1974	Argynnia vitraea (Penard, 1899)		Sphagnum spp.	Vitosha	Konyarnika_above the old 'Tea house'	1784 -1793	Todorov M., Bankov N., Ganeva A.	2016	Unpublished data
INCERTAE SEDIS Arcellinida	Argynnia Vicetich, 1974	Argynnia vitraea (Penard, 1899)		Sphagnum spp.	Vitosha	Platoto	1793 - 1871	Todorov M., Bankov N., Ganeva A.	2016	Unpublished data
INCERTAE SEDIS Arcellinida	Argynnia Vicetich, 1974	Argynnia vitraea (Penard, 1899)		Sphagnum spp.	Vitosha	Platoto_vtora terasa	1918 - 1950	Todorov M., Bankov N., Ganeva A.	2016	Unpublished data
INCERTAE SEDIS Arcellinida	Argynnia Vicetich, 1974	Argynnia vitraea (Penard, 1899)		Sphagnum spp.	Stara Planina	Above the village Kopilovtsi (Kopren hut)	878 - 887	Todorov M., Bankov N., Ganeva A.	2016	Unpublished data
INCERTAE SEDIS Arcellinida	Argynnia Vicetich, 1974	Argynnia vitraea (Penard, 1899)		Sphagnum spp.	Stara Planina	Petrohan	1387 - 1471	Todorov M., Bankov N., Ganeva A.	2016	Unpublished data
INCERTAE SEDIS Arcellinida	Argynnia Vicetich, 1974	Argynnia vitraea (Penard, 1899)		Sphagnum spp.	Stara Planina	above the village Anton	1898 - 1933	Todorov M., Bankov N., Ganeva A.	2016	Unpublished data
INCERTAE SEDIS Arcellinida	Argynnia Vicetich, 1974	Argynnia vitraea (Penard, 1899)		Sphagnum spp.	Rila	Belmeken dam	1941 - 1968	Todorov M., Bankov N., Ganeva A.	2017	Unpublished data
INCERTAE SEDIS Arcellinida	Argynnia Vicetich, 1974	Argynnia vitraea (Penard, 1899)		Sphagnum spp.	Rila	Smradlivo ezero area	2212 - 2306	Todorov M., Bankov N., Ganeva A.	2017	Unpublished data
INCERTAE SEDIS Arcellinida	Argynnia Vicetich, 1974	Argynnia vitraea (Penard, 1899)		Sphagnum spp.	Rila	Ribnite ezera area	2097 - 2358	Todorov M., Bankov N., Ganeva A.	2017	Unpublished data
INCERTAE SEDIS Arcellinida	Argynnia Vicetich, 1974	Argynnia vitraea (Penard, 1899)		Sphagnum spp.	Rila	Brezanski livadi	1602 - 1619	Todorov M., Bankov N., Ganeva A.	2017	Unpublished data
INCERTAE SEDIS Arcellinida	Argynnia Vicetich, 1974	Argynnia vitraea (Penard, 1899)		Sphagnum spp.	Rila	Govedartzi village	1275	Todorov M., Bankov N., Ganeva A.	2017	Unpublished data
INCERTAE SEDIS Arcellinida	Argynnia Vicetich, 1974	Argynnia vitraea (Penard, 1899)		Sphagnum spp.	Rila	Seven Rila lakes	2225	Todorov M., Bankov N., Ganeva A.	2017	Unpublished data
INCERTAE SEDIS Arcellinida	Argynnia Vicetich, 1974	Argynnia vitraea (Penard, 1899)		Sphagnum spp.	Pirin	Popovo Lake area	2193 - 2249	Todorov M., Bankov N., Ganeva A.	2017	Unpublished data
INCERTAE SEDIS Arcellinida	Argynnia Vicetich, 1974	Argynnia vitraea (Penard, 1899)		Sphagnum spp.	Pirin	Kamenitza hut area	1888	Todorov M., Bankov N., Ganeva A.	2017	Unpublished data
INCERTAE SEDIS Arcellinida	Argynnia Vicetich, 1974	Argynnia vitraea (Penard, 1899)		Sphagnum spp.	Pirin	Popovi livadi	1384	Todorov M., Bankov N., Ganeva A.	2017	Unpublished data
INCERTAE SEDIS Arcellinida	Argynnia Vicetich, 1974	Argynnia vitraea (Penard, 1899)		Sphagnum spp.	Pirin	Vihren hut area	2062 - 2069	Todorov M., Bankov N., Ganeva A.	2017	Unpublished data
Assulinidae Lara et al., 2007	Assulina Leidy, 1879	Assulina muscorum Greeff, 1888	Assulina muscorum Greeff, 1888	Sphagnum spp.	Vitosha	Platoto,sphagnum mosses around Kamennoto zdanie in the water catchment area, water catchment area between Kamen dyal peak and Chernata skala peak, springs area of Vladayska reka below Cherni vrah,temporary ponds from the water catchment area above Edelweiss hut, sphagnum marshland area between Edelweiss hut and Broks hut, Kumata hut - Cherni vrah path	1650-2000	Golemansky V.	1965	Étude sur les espèces et l'écologie des rhizopodes (Rhizopoda, Testacea) des hautes tourbières de la montagne Vitocha	Annuaire de l'Université de Sofia, Faculté de Biologie.59 (1): 17 - 38 [In Bulgarian, with Russian and French summaries].
Assulinidae Lara et al., 2007	Assulina Leidy, 1879	Assulina muscorum Greeff, 1888	Assulina muscorum	Sphagnum spp.	Rhodopes	Blatistoto ezero Lake	1500	Golemansky V.	1968	On the species composition and distribution of the rhizopod fauna of upper Smolian Lakes	Bulletin de l'Institut de Zoologie et Musée de Sofia 27: 171 - 187 [In Bulgarian, with Russian and English summaries].
Assulinidae Lara et al., 2007	Assulina Leidy, 1879	Assulina muscorum Greeff, 1888	Assulina muscorum	Sphagnum spp.	Rhodopes	Lagot Lake	1450	Golemansky V.	1968	On the species composition and distribution of the rhizopod fauna of upper Smolian Lakes	Bulletin de l'Institut de Zoologie et Musée de Sofia 27: 171 - 187 [In Bulgarian, with Russian and English summaries].
Assulinidae Lara et al., 2007	Assulina Leidy, 1879	Assulina muscorum Greeff, 1888	Assulina muscorum Greef	Sphagnum spp.	Vitosha	Platoto, Edelweiss hut, Broks hut,Kumata hut, water catchment area, Kamen dyal peak, springs area of Vladayska reka		Golemansky V., Todorov M.	1990	Rhizopodic fauna (Protozoa, Rhizopoda) from Vitoša.	In: Fauna of Southwestern Bulgaria, Part 3. BAS, Sofia, 19 - 48. (In Bulgarian, with Russian and English summaries).
Assulinidae Lara et al., 2007	Assulina Leidy, 1879	Assulina muscorum Greeff, 1888	Assulina muscorum Greef	Sphagnum spp.	Vitosha	Platoto		Golemansky V., Todorov M.	1990	Rhizopodic fauna (Protozoa, Rhizopoda) from Vitoša.	In: Fauna of Southwestern Bulgaria, Part 3. BAS, Sofia, 19 - 48. (In Bulgarian, with Russian and English summaries).
Assulinidae Lara et al., 2007	Assulina Leidy, 1879	Assulina muscorum Greeff, 1888	Assulina muscorum	Sphagnum spp.	Vitosha	Vitosha	1800-1950	Todorov M.	1993	Testate amoebae (Protozoa, Rhizopoda) in soils of Vitoša Mountain (Bulgaria)	Acta zoologica bulgarica 46: 16 - 23
Assulinidae Lara et al., 2007	Assulina Leidy, 1879	Assulina muscorum Greeff, 1888	Assulina muscorum Greeff	Sphagnum spp.	Rila	Beli Iskar dam	1740	Golemansky V., Todorov M.	1993	Testate amoebae (Protozoa, Rhizopoda) in the watecatchment area and littoral of the "Beli Iskar" dam.	Acta zoologica bulgarica 46: 3 - 9
Assulinidae Lara et al., 2007	Assulina Leidy, 1879	Assulina muscorum Greeff, 1888	Assulina muscorum	Sphagnum spp.	Vitosha	Vitosha	1800-1950	Todorov M., Golemansky V.	1995	Ecological characteristics of soil Testacea (Protozoa, Rhizopoda) of Vitoša Mountain (Bulgaria)	Acta zoologica bulgarica 48: 3 - 22
Assulinidae Lara et al., 2007	Assulina Leidy, 1879	Assulina muscorum Greeff, 1888	Assulina muscorum Greeff	Sphagnum spp.	Rila	Suhoto ezero Lake	1892	Todorov M., Golemansky V.	2000	Testate amoebae (Protozoa: Testacea) of the Glacial Lakes in the Rila National Park (Southwestern Bulgaria).	In: Golemansky, V., Naidenow, W. Biodiversity and Evolution of Glacial Water Ecosystems in the Rila Mountains. Professor Marin Drinov Academic PublIshing House, Sofia, 15-26 pp.
Assulinidae Lara et al., 2007	Assulina Leidy, 1879	Assulina muscorum Greeff, 1888	Assulina muscorum Greeff, 1888	Sphagnum spp.	Rila	Smradlivo ezero Lake	2294	Todorov M.	2005	Testate amoebae (Protozoa, Rhizopoda) of the glacial lake Smradlivo Ezero in the Rila National Park (Southwestern Bulgaria).	Acta Zoologica Bulgarica 57 (1), 2005: 13-23
Assulinidae Lara et al., 2007	Assulina Leidy, 1879	Assulina muscorum Greeff, 1888	Assulina muscorum Greeff, 1888	Sphagnum spp.	Rhodopes	Blatistoto ezero Lake, Lagot Lake, peat bogs and swamps near Shiroka polyana dam	1450-1500	Golemansky V., Todorov M., Temelkov B.	2006	Diversity and biotopic distribution of the Rhizopods (Rhizopoda: Lobosia and Filosia) from the Western Rhodopes (Bulgaria)	In: Beron, P. Biodiversity of Bulgaria. 3. Biodiversity of Western Rhodopes (Bulgaria and Greece) I. Pensoft & National Museumof Natural Histoty, Sofia, 205 - 220 pp.
Assulinidae Lara et al., 2007	Assulina Leidy, 1879	Assulina muscorum Greeff, 1888		Sphagnum spp.	Vitosha	Konyarnika_above the old 'Tea house'	1784 - 1793	Todorov M., Bankov N., Ganeva A.	2016	Unpublished data
Assulinidae Lara et al., 2007	Assulina Leidy, 1879	Assulina muscorum Greeff, 1888		Sphagnum spp.	Vitosha	Platoto	1793 - 1871	Todorov M., Bankov N., Ganeva A.	2016	Unpublished data
Assulinidae Lara et al., 2007	Assulina Leidy, 1879	Assulina muscorum Greeff, 1888		Sphagnum spp.	Vitosha	Platoto_vtora terasa	1918 - 1950	Todorov M., Bankov N., Ganeva A.	2016	Unpublished data
Assulinidae Lara et al., 2007	Assulina Leidy, 1879	Assulina muscorum Greeff, 1888		Sphagnum spp.	Stara Planina	Above the village Kopilovtsi (Kopren hut)	878 - 887	Todorov M., Bankov N., Ganeva A.	2016	Unpublished data
Assulinidae Lara et al., 2007	Assulina Leidy, 1879	Assulina muscorum Greeff, 1888		Sphagnum spp.	Stara Planina	Petrohan	1372 - 1471	Todorov M., Bankov N., Ganeva A.	2016	Unpublished data
Assulinidae Lara et al., 2007	Assulina Leidy, 1879	Assulina muscorum Greeff, 1888		Sphagnum spp.	Stara Planina	above the village Anton	1898 - 1933	Todorov M., Bankov N., Ganeva A.	2016	Unpublished data
Assulinidae Lara et al., 2007	Assulina Leidy, 1879	Assulina muscorum Greeff, 1888		Sphagnum spp.	Rila	Belmeken dam	1940 - 1968	Todorov M., Bankov N., Ganeva A.	2017	Unpublished data
Assulinidae Lara et al., 2007	Assulina Leidy, 1879	Assulina muscorum Greeff, 1888		Sphagnum spp.	Rila	Smradlivo ezero area	2301 - 2306	Todorov M., Bankov N., Ganeva A.	2017	Unpublished data
Assulinidae Lara et al., 2007	Assulina Leidy, 1879	Assulina muscorum Greeff, 1888		Sphagnum spp.	Rila	Ribnite ezera area	2358	Todorov M., Bankov N., Ganeva A.	2017	Unpublished data
Assulinidae Lara et al., 2007	Assulina Leidy, 1879	Assulina muscorum Greeff, 1888		Sphagnum spp.	Rila	Brezanski livadi	1602 - 1619	Todorov M., Bankov N., Ganeva A.	2017	Unpublished data
Assulinidae Lara et al., 2007	Assulina Leidy, 1879	Assulina muscorum Greeff, 1888		Sphagnum spp.	Rila	Govedartzi village	1275	Todorov M., Bankov N., Ganeva A.	2017	Unpublished data
Assulinidae Lara et al., 2007	Assulina Leidy, 1879	Assulina muscorum Greeff, 1888		Sphagnum spp.	Rila	Seven Rila lakes	2214 - 2252	Todorov M., Bankov N., Ganeva A.	2017	Unpublished data
Assulinidae Lara et al., 2007	Assulina Leidy, 1879	Assulina muscorum Greeff, 1888		Sphagnum spp.	Pirin	Popovo Lake area	2193 - 2249	Todorov M., Bankov N., Ganeva A.	2017	Unpublished data
Assulinidae Lara et al., 2007	Assulina Leidy, 1879	Assulina muscorum Greeff, 1888		Sphagnum spp.	Pirin	Kamenitza hut area	1885 - 2242	Todorov M., Bankov N., Ganeva A.	2017	Unpublished data
Assulinidae Lara et al., 2007	Assulina Leidy, 1879	Assulina muscorum Greeff, 1888		Sphagnum spp.	Pirin	Popovi livadi	1386 - 1394	Todorov M., Bankov N., Ganeva A.	2017	Unpublished data
Assulinidae Lara et al., 2007	Assulina Leidy, 1879	Assulina muscorum Greeff, 1888		Sphagnum spp.	Pirin	Demyanitsa hut area	2314	Todorov M., Bankov N., Ganeva A.	2017	Unpublished data
Assulinidae Lara et al., 2007	Assulina Leidy, 1879	Assulina muscorum Greeff, 1888		Sphagnum spp.	Pirin	Vihren hut area	2062 - 2067	Todorov M., Bankov N., Ganeva A.	2017	Unpublished data
Assulinidae Lara et al., 2007	Assulina Leidy, 1879	Assulina seminulum (Ehrenberg, 1848) Leidy, 1879	Assuli na seminulum Ehrenberg	Sphagnum spp.	Rila	Musala		Pateff P.	1924	Beitrag zur Kenntnis der Süsswasserrhizopoden von Bulgarien	Arbeiten der Bulgarischen Naturforschenden Gesellschaft BD. XI: 1 - 46 [In Bulgarian, with German summary].
Assulinidae Lara et al., 2007	Assulina Leidy, 1879	Assulina seminulum (Ehrenberg, 1848) Leidy, 1879	Assuli na seminulum Ehrenberg	Sphagnum spp.	Vitosha	Vitosha		Pateff P.	1924	Beitrag zur Kenntnis der Süsswasserrhizopoden von Bulgarien	Arbeiten der Bulgarischen Naturforschenden Gesellschaft BD. XI: 1 - 46 [In Bulgarian, with German summary].
Assulinidae Lara et al., 2007	Assulina Leidy, 1879	Assulina seminulum (Ehrenberg, 1848) Leidy, 1879	Assulina seminulum Ehrenberg, 1838	Sphagnum spp.	Vitosha	temporary ponds from the water catchment area above Edelweiss hut	1750	Golemansky V.	1965	Étude sur les espèces et l'écologie des rhizopodes (Rhizopoda, Testacea) des hautes tourbières de la montagne Vitocha	Annuaire de l'Université de Sofia, Faculté de Biologie.59 (1): 17 - 38 [In Bulgarian, with Russian and French summaries].
Assulinidae Lara et al., 2007	Assulina Leidy, 1879	Assulina seminulum (Ehrenberg, 1848) Leidy, 1879	Assulina seminulum	Sphagnum spp.	Rhodopes	Blatistoto ezero Lake	1500	Golemansky V.	1968	On the species composition and distribution of the rhizopod fauna of upper Smolian Lakes	Bulletin de l'Institut de Zoologie et Musée de Sofia 27: 171 - 187 [In Bulgarian, with Russian and English summaries].
Assulinidae Lara et al., 2007	Assulina Leidy, 1879	Assulina seminulum (Ehrenberg, 1848) Leidy, 1879	Assulina seminulum	Sphagnum spp.	Rhodopes	Lagot Lake	1450	Golemansky V.	1968	On the species composition and distribution of the rhizopod fauna of upper Smolian Lakes	Bulletin de l'Institut de Zoologie et Musée de Sofia 27: 171 - 187 [In Bulgarian, with Russian and English summaries].
Assulinidae Lara et al., 2007	Assulina Leidy, 1879	Assulina seminulum (Ehrenberg, 1848) Leidy, 1879	Assulina seminulum (Ehrenberg) Leidy	Sphagnum spp.	Vitosha	-		Golemansky V., Todorov M.	1990	Rhizopodic fauna (Protozoa, Rhizopoda) from Vitoša.	In: Fauna of Southwestern Bulgaria, Part 3. BAS, Sofia, 19 - 48. (In Bulgarian, with Russian and English summaries).
Assulinidae Lara et al., 2007	Assulina Leidy, 1879	Assulina seminulum (Ehrenberg, 1848) Leidy, 1879	Assulina seminulum (Ehrenberg) Leidy	Sphagnum spp.	Rila	Beli Iskar dam	1740	Golemansky V., Todorov M.	1993	Testate amoebae (Protozoa, Rhizopoda) in the watecatchment area and littoral of the "Beli Iskar" dam.	Acta zoologica bulgarica 46: 3 - 9
Assulinidae Lara et al., 2007	Assulina Leidy, 1879	Assulina seminulum (Ehrenberg, 1848) Leidy, 1879	Assulina seminulum (Ehrenberg, 1848) Leidy, 1879	Sphagnum spp.	Rhodopes	Blatistoto ezero Lake, Lagot Lake, peat bogs and swamps near Sveti Konstantin	1450-1500	Golemansky V., Todorov M., Temelkov B.	2006	Diversity and biotopic distribution of the Rhizopods (Rhizopoda: Lobosia and Filosia) from the Western Rhodopes (Bulgaria)	In: Beron, P. Biodiversity of Bulgaria. 3. Biodiversity of Western Rhodopes (Bulgaria and Greece) I. Pensoft & National Museumof Natural Histoty, Sofia, 205 - 220 pp.
Assulinidae Lara et al., 2007	Assulina Leidy, 1879	Assulina seminulum (Ehrenberg, 1848) Leidy, 1879		Sphagnum spp.	Vitosha	Konyarnika_above the old 'Tea house'	1789 - 1790	Todorov M., Bankov N., Ganeva A.	2016	Unpublished data
Assulinidae Lara et al., 2007	Assulina Leidy, 1879	Assulina seminulum (Ehrenberg, 1848) Leidy, 1879		Sphagnum spp.	Stara Planina	Petrohan	1372 - 1471	Todorov M., Bankov N., Ganeva A.	2016	Unpublished data
Assulinidae Lara et al., 2007	Assulina Leidy, 1879	Assulina seminulum (Ehrenberg, 1848) Leidy, 1879		Sphagnum spp.	Stara Planina	above the village Anton	1898 - 1909	Todorov M., Bankov N., Ganeva A.	2016	Unpublished data
Assulinidae Lara et al., 2007	Assulina Leidy, 1879	Assulina seminulum (Ehrenberg, 1848) Leidy, 1879		Sphagnum spp.	Rila	Belmeken dam	1941 - 1968	Todorov M., Bankov N., Ganeva A.	2017	Unpublished data
Assulinidae Lara et al., 2007	Assulina Leidy, 1879	Assulina seminulum (Ehrenberg, 1848) Leidy, 1879		Sphagnum spp.	Rila	Smradlivo ezero area	2212	Todorov M., Bankov N., Ganeva A.	2017	Unpublished data
Assulinidae Lara et al., 2007	Assulina Leidy, 1879	Assulina seminulum (Ehrenberg, 1848) Leidy, 1879		Sphagnum spp.	Rila	Ribnite ezera area	2358	Todorov M., Bankov N., Ganeva A.	2017	Unpublished data
Assulinidae Lara et al., 2007	Assulina Leidy, 1879	Assulina seminulum (Ehrenberg, 1848) Leidy, 1879		Sphagnum spp.	Rila	Brezanski livadi	1608 - 1611	Todorov M., Bankov N., Ganeva A.	2017	Unpublished data
Heleoperidae Jung, 1942	Awerintzewia Schouteden, 1906	Awerintzewia cyclostoma (Penard, 1902) Schouteden, 1906	Heleopera cyclostoma Penard	Sphagnum spp.	Rhodopes	Skobelevo village		Pateff P.	1924	Beitrag zur Kenntnis der Süsswasserrhizopoden von Bulgarien	Arbeiten der Bulgarischen Naturforschenden Gesellschaft BD. XI: 1 - 46 [In Bulgarian, with German summary].
Heleoperidae Jung, 1942	Awerintzewia Schouteden, 1906	Awerintzewia cyclostoma (Penard, 1902) Schouteden, 1906	Awerintzewia cyclostoma (Penard, 1902)	Sphagnum spp.	Rhodopes	peat bogs and swampss near Skobelevo village		Golemansky V., Todorov M., Temelkov B.	2006	Diversity and biotopic distribution of the Rhizopods (Rhizopoda: Lobosia and Filosia) from the Western Rhodopes (Bulgaria)	In: Beron, P. Biodiversity of Bulgaria. 3. Biodiversity of Western Rhodopes (Bulgaria and Greece) I. Pensoft & National Museumof Natural Histoty, Sofia, 205 - 220 pp.
Plagiopyxidae Bonnet & Thomas, 1960	Bullinularia Deflandre, 1953	Bullinularia indica (Penard, 1907) Deflandre, 1953		Sphagnum spp.	Rila	Seven Rila lakes	2214	Todorov M., Bankov N., Ganeva A.	2017	Unpublished data
Plagiopyxidae Bonnet & Thomas, 1960	Bullinularia Deflandre, 1953	Bullinularia indica (Penard, 1907) Deflandre, 1953		Sphagnum spp.	Pirin	Demyanitsa hut area	2462	Todorov M., Bankov N., Ganeva A.	2017	Unpublished data
Cyphoderiidae de Saedeleer 1934	Campascus Leidy, 1879	Campascus minutus Penard, 1899	Campascus minutus Penard, 1899	Sphagnum spp.	Vitosha	Platoto, temporary ponds around Kamenno zdanie area, temporary ponds from the water catchment area above Edelweiss hut	1750-1800	Golemansky V.	1965	Étude sur les espèces et l'écologie des rhizopodes (Rhizopoda, Testacea) des hautes tourbières de la montagne Vitocha	Annuaire de l'Université de Sofia, Faculté de Biologie.59 (1): 17 - 38 [In Bulgarian, with Russian and French summaries].
Cyphoderiidae de Saedeleer 1934	Campascus Leidy, 1879	Campascus minutus Penard, 1899	Campascus minutus Penard	Sphagnum spp.	Vitosha	Platoto		Golemansky V., Todorov M.	1990	Rhizopodic fauna (Protozoa, Rhizopoda) from Vitoša.	In: Fauna of Southwestern Bulgaria, Part 3. BAS, Sofia, 19 - 48. (In Bulgarian, with Russian and English summaries).
Cyphoderiidae de Saedeleer 1934	Campascus Leidy, 1879	Campascus minutus Penard, 1899	Campascus minutus Penard	Sphagnum spp.	Rila	Babreka Lake, Bliznaka Lake	2243 - 2282	Todorov M., Golemansky V.	2000	Testate amoebae (Protozoa: Testacea) of the Glacial Lakes in the Rila National Park (Southwestern Bulgaria).	In: Golemansky, V., Naidenow, W. Biodiversity and Evolution of Glacial Water Ecosystems in the Rila Mountains. Professor Marin Drinov Academic PublIshing House, Sofia, 15-26 pp.
Cyphoderiidae de Saedeleer 1934	Campascus Leidy, 1879	Campascus minutus Penard, 1899	Campascus minutus Penard, 1899	Sphagnum spp.	Rhodopes	Blatistoto ezero Lake, peat bogs and swamps near Shiroka polyana dam, peat bogs and swamps near Dospat dam	1500	Golemansky V., Todorov M., Temelkov B.	2006	Diversity and biotopic distribution of the Rhizopods (Rhizopoda: Lobosia and Filosia) from the Western Rhodopes (Bulgaria)	In: Beron, P. Biodiversity of Bulgaria. 3. Biodiversity of Western Rhodopes (Bulgaria and Greece) I. Pensoft & National Museumof Natural Histoty, Sofia, 205 - 220 pp.
Cyphoderiidae de Saedeleer 1934	Campascus Leidy, 1879	Campascus minutus Penard, 1899		Sphagnum spp.	Vitosha	Platoto_vtora terasa	1918 - 1924	Todorov M., Bankov N., Ganeva A.	2016	Unpublished data
Cyphoderiidae de Saedeleer 1934	Campascus Leidy, 1879	Campascus minutus Penard, 1899		Sphagnum spp.	Stara Planina	above the village Anton	1898	Todorov M., Bankov N., Ganeva A.	2016	Unpublished data
Cyphoderiidae de Saedeleer 1934	Campascus Leidy, 1879	Campascus minutus Penard, 1899		Sphagnum spp.	Rila	Belmeken dam	1945 - 1966	Todorov M., Bankov N., Ganeva A.	2017	Unpublished data
Cyphoderiidae de Saedeleer 1934	Campascus Leidy, 1879	Campascus triqueter Penard, 1891	Campascus triqueter Penard, 1891	Sphagnum spp.	Vitosha	springs area of Boyanska reka, sphagnum marshland area between Edelweiss hut and Broks hut	1650-1800	Golemansky V.	1965	Étude sur les espèces et l'écologie des rhizopodes (Rhizopoda, Testacea) des hautes tourbières de la montagne Vitocha	Annuaire de l'Université de Sofia, Faculté de Biologie.59 (1): 17 - 38 [In Bulgarian, with Russian and French summaries].
Cyphoderiidae de Saedeleer 1934	Campascus Leidy, 1879	Campascus triqueter Penard, 1891	Campascus triqueter Penard	Sphagnum spp.	Vitosha	Kamennoto zdanie, Edelweiss hut, Broks hut		Golemansky V., Todorov M.	1990	Rhizopodic fauna (Protozoa, Rhizopoda) from Vitoša.	In: Fauna of Southwestern Bulgaria, Part 3. BAS, Sofia, 19 - 48. (In Bulgarian, with Russian and English summaries).
Cyphoderiidae de Saedeleer 1934	Campascus Leidy, 1879	Campascus triqueter Penard, 1891	Campascus triqueter	Sphagnum spp.	Vitosha	Vitosha	1800-1950	Todorov M.	1993	Testate amoebae (Protozoa, Rhizopoda) in soils of Vitoša Mountain (Bulgaria)	Acta zoologica bulgarica 46: 16 - 23
Cyphoderiidae de Saedeleer 1934	Campascus Leidy, 1879	Campascus triqueter Penard, 1891	Campascus triqueter Penard	Sphagnum spp.	Rila	Beli Iskar dam	1740	Golemansky V., Todorov M.	1993	Testate amoebae (Protozoa, Rhizopoda) in the watecatchment area and littoral of the "Beli Iskar" dam.	Acta zoologica bulgarica 46: 3 - 9
Cyphoderiidae de Saedeleer 1934	Campascus Leidy, 1879	Campascus triqueter Penard, 1891	Campascus triqueter	Sphagnum spp.	Vitosha	Vitosha	1800-1950	Todorov M., Golemansky V.	1995	Ecological characteristics of soil Testacea (Protozoa, Rhizopoda) of Vitoša Mountain (Bulgaria)	Acta zoologica bulgarica 48: 3 - 22
Cyphoderiidae de Saedeleer 1934	Campascus Leidy, 1879	Campascus triqueter Penard, 1891	Campascus triqueter Penard	Sphagnum spp.	Rila	Suhoto ezero Lake	1892	Todorov M., Golemansky V.	2000	Testate amoebae (Protozoa: Testacea) of the Glacial Lakes in the Rila National Park (Southwestern Bulgaria).	In: Golemansky, V., Naidenow, W. Biodiversity and Evolution of Glacial Water Ecosystems in the Rila Mountains. Professor Marin Drinov Academic PublIshing House, Sofia, 15-26 pp.
Centropyxidae Jung, 1942	Centropyxis Stein, 1857	Centropyxis aculeata (Ehrenberg, 1838) Stein, 1857	Centropyxis aculeata Stein	Sphagnum spp.	Rhodopes	Boykovo village		Pateff P.	1924	Beitrag zur Kenntnis der Süsswasserrhizopoden von Bulgarien	Arbeiten der Bulgarischen Naturforschenden Gesellschaft BD. XI: 1 - 46 [In Bulgarian, with German summary].
Centropyxidae Jung, 1942	Centropyxis Stein, 1857	Centropyxis aculeata (Ehrenberg, 1838) Stein, 1857	Centropyxis aculeata Stein	Sphagnum spp.	Vitosha	Vitosha - Platoto		Pateff P.	1924	Beitrag zur Kenntnis der Süsswasserrhizopoden von Bulgarien	Arbeiten der Bulgarischen Naturforschenden Gesellschaft BD. XI: 1 - 46 [In Bulgarian, with German summary].
Centropyxidae Jung, 1942	Centropyxis Stein, 1857	Centropyxis aculeata (Ehrenberg, 1838) Stein, 1857	Centropyxis aculeata (Ehrenberg) Stein, 1857	Sphagnum spp.	Vitosha	springs area of Boyanska reka, Aleko hut area, springs area of Vladayska reka below Cherni vrah, sphagnum marshland area between Edelweiss hut and Broks hut, sphagnum mosses and temporary ponds from the water catchment area above Edelweiss hut	1650-2000	Golemansky V.	1965	Étude sur les espèces et l'écologie des rhizopodes (Rhizopoda, Testacea) des hautes tourbières de la montagne Vitocha	Annuaire de l'Université de Sofia, Faculté de Biologie.59 (1): 17 - 38 [In Bulgarian, with Russian and French summaries].
Centropyxidae Jung, 1942	Centropyxis Stein, 1857	Centropyxis aculeata (Ehrenberg, 1838) Stein, 1857	Centropyxis aculeata var. оblonga Deflandre, 1929	Sphagnum spp.	Vitosha	springs area of Boyanska reka, sphagnum mosses and temporary ponds from the water catchment area above Edelweiss hut	1750	Golemansky V.	1965	Étude sur les espèces et l'écologie des rhizopodes (Rhizopoda, Testacea) des hautes tourbières de la montagne Vitocha	Annuaire de l'Université de Sofia, Faculté de Biologie.59 (1): 17 - 38 [In Bulgarian, with Russian and French summaries].
Centropyxidae Jung, 1942	Centropyxis Stein, 1857	Centropyxis aculeata (Ehrenberg, 1838) Stein, 1857	Centropyxis aculeata	Sphagnum spp.	Rhodopes	Blatistoto ezero Lake	1500	Golemansky V.	1968	On the species composition and distribution of the rhizopod fauna of upper Smolian Lakes	Bulletin de l'Institut de Zoologie et Musée de Sofia 27: 171 - 187 [In Bulgarian, with Russian and English summaries].
Centropyxidae Jung, 1942	Centropyxis Stein, 1857	Centropyxis aculeata (Ehrenberg, 1838) Stein, 1857	Centropyxis aculeata	Sphagnum spp.	Rhodopes	Lagot Lake	1450	Golemansky V.	1968	On the species composition and distribution of the rhizopod fauna of upper Smolian Lakes	Bulletin de l'Institut de Zoologie et Musée de Sofia 27: 171 - 187 [In Bulgarian, with Russian and English summaries].
Centropyxidae Jung, 1942	Centropyxis Stein, 1857	Centropyxis aculeata (Ehrenberg, 1838) Stein, 1857	Centropyxis aculeata	Sphagnum spp.	Pirin	Popovo ezero Lake		Golemansky V.	1974	La faune rhizopodique (Rhizopoda, Testacea) du littoral et du benthal du lac Popovo dans la montagne de Pirine.	Bulletin de l'Institut de Zoologie et Mesée 40: 47 - 58 In Bulgarian, with Russian and French summaries].
Centropyxidae Jung, 1942	Centropyxis Stein, 1857	Centropyxis aculeata (Ehrenberg, 1838) Stein, 1857	Centropyxis aculeata (Ehrenberg) Stein	Sphagnum spp.	Vitosha	Platoto	1800	Golemansky V., Todorov M.	1985	Comparative studies on the composition and distribution of the thecamoeban fauna (Rhizopoda, Testacea) in three types of soil in Vitosha Mountain.	Acta zoologica bulgarica29: 50 - 64 [In Bulgarian, with Russian and English summaries]
Centropyxidae Jung, 1942	Centropyxis Stein, 1857	Centropyxis aculeata (Ehrenberg, 1838) Stein, 1857	Centropyxis aculeata var. grandis Deflandre	Sphagnum spp.	Vitosha	Platoto, Kumata hut	1800-1850	Golemansky V., Todorov M.	1985	Comparative studies on the composition and distribution of the thecamoeban fauna (Rhizopoda, Testacea) in three types of soil in Vitosha Mountain.	Acta zoologica bulgarica29: 50 - 64 [In Bulgarian, with Russian and English summaries]
Centropyxidae Jung, 1942	Centropyxis Stein, 1857	Centropyxis aculeata (Ehrenberg, 1838) Stein, 1857	Centropyxis aculeata var. oblonga Deflandre	Sphagnum spp.	Vitosha	Platoto, Kumata hut	1800-1850	Golemansky V., Todorov M.	1985	Comparative studies on the composition and distribution of the thecamoeban fauna (Rhizopoda, Testacea) in three types of soil in Vitosha Mountain.	Acta zoologica bulgarica29: 50 - 64 [In Bulgarian, with Russian and English summaries]
Centropyxidae Jung, 1942	Centropyxis Stein, 1857	Centropyxis aculeata (Ehrenberg, 1838) Stein, 1857	Centropyxis aculeata (Ehrenberg) Stein	Sphagnum spp.	Vitosha	Platoto		Golemansky V., Todorov M.	1990	Rhizopodic fauna (Protozoa, Rhizopoda) from Vitoša.	In: Fauna of Southwestern Bulgaria, Part 3. BAS, Sofia, 19 - 48. (In Bulgarian, with Russian and English summaries).
Centropyxidae Jung, 1942	Centropyxis Stein, 1857	Centropyxis aculeata (Ehrenberg, 1838) Stein, 1857	Centropyxis aculeata (Ehrenberg, 1838) Stein, 1857	Sphagnum spp.	Vitosha	Aleko hut, Edelweiss hut,bellow Cherni vrah, Kamennoto zdanie, Broks hut		Golemansky V., Todorov M.	1990	Rhizopodic fauna (Protozoa, Rhizopoda) from Vitoša.	In: Fauna of Southwestern Bulgaria, Part 3. BAS, Sofia, 19 - 48. (In Bulgarian, with Russian and English summaries).
Centropyxidae Jung, 1942	Centropyxis Stein, 1857	Centropyxis aculeata (Ehrenberg, 1838) Stein, 1857	Centropyxis aculeata var. grandis Deflandre	Sphagnum spp.	Vitosha	Platoto,Kumata hut		Golemansky V., Todorov M.	1990	Rhizopodic fauna (Protozoa, Rhizopoda) from Vitoša.	In: Fauna of Southwestern Bulgaria, Part 3. BAS, Sofia, 19 - 48. (In Bulgarian, with Russian and English summaries).
Centropyxidae Jung, 1942	Centropyxis Stein, 1857	Centropyxis aculeata (Ehrenberg, 1838) Stein, 1857	Centropyxis aculeata var. oblonga Deflandre	Sphagnum spp.	Vitosha	Edelweiss hut, Kamennoto zdanie		Golemansky V., Todorov M.	1990	Rhizopodic fauna (Protozoa, Rhizopoda) from Vitoša.	In: Fauna of Southwestern Bulgaria, Part 3. BAS, Sofia, 19 - 48. (In Bulgarian, with Russian and English summaries).
Centropyxidae Jung, 1942	Centropyxis Stein, 1857	Centropyxis aculeata (Ehrenberg, 1838) Stein, 1857	Centropyxis aculeata var. oblonga Deflandre	Sphagnum spp.	Vitosha	Platoto,Kumata hut		Golemansky V., Todorov M.	1990	Rhizopodic fauna (Protozoa, Rhizopoda) from Vitoša.	In: Fauna of Southwestern Bulgaria, Part 3. BAS, Sofia, 19 - 48. (In Bulgarian, with Russian and English summaries).
Centropyxidae Jung, 1942	Centropyxis Stein, 1857	Centropyxis aculeata (Ehrenberg, 1838) Stein, 1857	Centropyxis aculeata	Sphagnum spp.	Vitosha	Vitosha	1800-1950	Todorov M.	1993	Testate amoebae (Protozoa, Rhizopoda) in soils of Vitoša Mountain (Bulgaria)	Acta zoologica bulgarica 46: 16 - 23
Centropyxidae Jung, 1942	Centropyxis Stein, 1857	Centropyxis aculeata (Ehrenberg, 1838) Stein, 1857	Centropyxis aculeata var. grandis	Sphagnum spp.	Vitosha	Vitosha	1800-1950	Todorov M.	1993	Testate amoebae (Protozoa, Rhizopoda) in soils of Vitoša Mountain (Bulgaria)	Acta zoologica bulgarica 46: 16 - 23
Centropyxidae Jung, 1942	Centropyxis Stein, 1857	Centropyxis aculeata (Ehrenberg, 1838) Stein, 1857	Centropyxis aculeata var. oblonga	Sphagnum spp.	Vitosha	Vitosha	1800-1950	Todorov M.	1993	Testate amoebae (Protozoa, Rhizopoda) in soils of Vitoša Mountain (Bulgaria)	Acta zoologica bulgarica 46: 16 - 23
Centropyxidae Jung, 1942	Centropyxis Stein, 1857	Centropyxis aculeata (Ehrenberg, 1838) Stein, 1857	Centropyxis aculeata var. oblonga Deflandre	Sphagnum spp.	Rila	Beli Iskar dam	1740	Golemansky V., Todorov M.	1993	Testate amoebae (Protozoa, Rhizopoda) in the watecatchment area and littoral of the "Beli Iskar" dam.	Acta zoologica bulgarica 46: 3 - 9
Centropyxidae Jung, 1942	Centropyxis Stein, 1857	Centropyxis aculeata (Ehrenberg, 1838) Stein, 1857	Centropyxis aculeata	Sphagnum spp.	Vitosha	Vitosha	1800-1950	Todorov M., Golemansky V.	1995	Ecological characteristics of soil Testacea (Protozoa, Rhizopoda) of Vitoša Mountain (Bulgaria)	Acta zoologica bulgarica 48: 3 - 22
Centropyxidae Jung, 1942	Centropyxis Stein, 1857	Centropyxis aculeata (Ehrenberg, 1838) Stein, 1857	Centropyxis aculeata var. grandis	Sphagnum spp.	Vitosha	Vitosha	1800-1950	Todorov M., Golemansky V.	1995	Ecological characteristics of soil Testacea (Protozoa, Rhizopoda) of Vitoša Mountain (Bulgaria)	Acta zoologica bulgarica 48: 3 - 22
Centropyxidae Jung, 1942	Centropyxis Stein, 1857	Centropyxis aculeata (Ehrenberg, 1838) Stein, 1857	Centropyxis aculeata var. oblonga	Sphagnum spp.	Vitosha	Vitosha	1800-1950	Todorov M., Golemansky V.	1995	Ecological characteristics of soil Testacea (Protozoa, Rhizopoda) of Vitoša Mountain (Bulgaria)	Acta zoologica bulgarica 48: 3 - 22
Centropyxidae Jung, 1942	Centropyxis Stein, 1857	Centropyxis aculeata (Ehrenberg, 1838) Stein, 1857	Centropyxis aculeata (Ehrenberg) Stein	Sphagnum spp.	Rila	Salzata Lake, Okoto Lake , Babreka Lake, Bliznaka Lake, Detelinata Lake, Ribnoto ezero Lake , Dolno ezero Lake, Skakavica Lake, Chernoto gyolche, Gorno ribno ezero Lake, Dolno ribno ezero Lake, Kanarsko ezero Lake	2095 - 2535	Todorov M., Golemansky V.	2000	Testate amoebae (Protozoa: Testacea) of the Glacial Lakes in the Rila National Park (Southwestern Bulgaria).	In: Golemansky, V., Naidenow, W. Biodiversity and Evolution of Glacial Water Ecosystems in the Rila Mountains. Professor Marin Drinov Academic PublIshing House, Sofia, 15-26 pp.
Centropyxidae Jung, 1942	Centropyxis Stein, 1857	Centropyxis aculeata (Ehrenberg, 1838) Stein, 1857	Centropyxis aculeata (Ehrenberg, 1838) Stein, 1857	Sphagnum spp.	Rila	Dolno ribno ezero Lake	2220	Todorov M.	2004	Testate amoebae (Protozoa, Rhizopoda) of the Ribni Ezera Glacial Lakes in the Rila Mountains (South-West Bulgaria).	Acta zoologica bulgarica 56 (3): 243 - 252
Centropyxidae Jung, 1942	Centropyxis Stein, 1857	Centropyxis aculeata (Ehrenberg, 1838) Stein, 1857	Centropyxis aculeata (Ehrenberg, 1838) Stein, 1857	Sphagnum spp.	Rila	Gorno ribno ezero Lake	2227	Todorov M.	2004	Testate amoebae (Protozoa, Rhizopoda) of the Ribni Ezera Glacial Lakes in the Rila Mountains (South-West Bulgaria).	Acta zoologica bulgarica 56 (3): 243 - 252
Centropyxidae Jung, 1942	Centropyxis Stein, 1857	Centropyxis aculeata (Ehrenberg, 1838) Stein, 1857	Centropyxis aculeata (Ehrenberg, 1838) Stein, 1857	Sphagnum spp.	Rila	Smradlivo ezero Lake	2294	Todorov M.	2005	Testate amoebae (Protozoa, Rhizopoda) of the glacial lake Smradlivo Ezero in the Rila National Park (Southwestern Bulgaria).	Acta Zoologica Bulgarica 57 (1), 2005: 13-23
Centropyxidae Jung, 1942	Centropyxis Stein, 1857	Centropyxis aculeata (Ehrenberg, 1838) Stein, 1857	Centropyxis aculeata (Ehrenberg, 1838) Stein, 1857	Sphagnum spp.	Rhodopes	Blatistoto ezero Lake, Lagot Lake, peat bogs and swamps near Boykovo village,peat bogs and swampss near Shiroka polyana dam	1450-1500	Golemansky V., Todorov M., Temelkov B.	2006	Diversity and biotopic distribution of the Rhizopods (Rhizopoda: Lobosia and Filosia) from the Western Rhodopes (Bulgaria)	In: Beron, P. Biodiversity of Bulgaria. 3. Biodiversity of Western Rhodopes (Bulgaria and Greece) I. Pensoft & National Museumof Natural Histoty, Sofia, 205 - 220 pp.
Centropyxidae Jung, 1942	Centropyxis Stein, 1857	Centropyxis aculeata (Ehrenberg, 1838) Stein, 1857	Centropyxis aculeata var. oblonga Deflandre, 1930	Sphagnum spp.	Rhodopes	Lake Blatisto ezero	1500	Golemansky V., Todorov M., Temelkov B.	2006	Diversity and biotopic distribution of the Rhizopods (Rhizopoda: Lobosia and Filosia) from the Western Rhodopes (Bulgaria)	In: Beron, P. Biodiversity of Bulgaria. 3. Biodiversity of Western Rhodopes (Bulgaria and Greece) I. Pensoft & National Museumof Natural Histoty, Sofia, 205 - 220 pp.
Centropyxidae Jung, 1942	Centropyxis Stein, 1857	Centropyxis aculeata (Ehrenberg, 1838) Stein, 1857		Sphagnum spp.	Vitosha	Konyarnika_above the old 'Tea house'	1791	Todorov M., Bankov N., Ganeva A.	2016	Unpublished data
Centropyxidae Jung, 1942	Centropyxis Stein, 1857	Centropyxis aculeata (Ehrenberg, 1838) Stein, 1857		Sphagnum spp.	Vitosha	Platoto	1793 - 1871	Todorov M., Bankov N., Ganeva A.	2016	Unpublished data
Centropyxidae Jung, 1942	Centropyxis Stein, 1857	Centropyxis aculeata (Ehrenberg, 1838) Stein, 1857		Sphagnum spp.	Vitosha	Platoto_vtora terasa	1918 - 1950	Todorov M., Bankov N., Ganeva A.	2016	Unpublished data
Centropyxidae Jung, 1942	Centropyxis Stein, 1857	Centropyxis aculeata (Ehrenberg, 1838) Stein, 1857		Sphagnum spp.	Stara Planina	Above the village Kopilovtsi (Kopren hut)	878 - 881	Todorov M., Bankov N., Ganeva A.	2016	Unpublished data
Centropyxidae Jung, 1942	Centropyxis Stein, 1857	Centropyxis aculeata (Ehrenberg, 1838) Stein, 1857		Sphagnum spp.	Stara Planina	Petrohan	1383 - 1471	Todorov M., Bankov N., Ganeva A.	2016	Unpublished data
Centropyxidae Jung, 1942	Centropyxis Stein, 1857	Centropyxis aculeata (Ehrenberg, 1838) Stein, 1857		Sphagnum spp.	Stara Planina	above the village Anton	1898 - 1933	Todorov M., Bankov N., Ganeva A.	2016	Unpublished data
Centropyxidae Jung, 1942	Centropyxis Stein, 1857	Centropyxis aculeata (Ehrenberg, 1838) Stein, 1857		Sphagnum spp.	Rila	Belmeken dam	1945 - 1966	Todorov M., Bankov N., Ganeva A.	2017	Unpublished data
Centropyxidae Jung, 1942	Centropyxis Stein, 1857	Centropyxis aculeata (Ehrenberg, 1838) Stein, 1857		Sphagnum spp.	Rila	Smradlivo ezero area	2301	Todorov M., Bankov N., Ganeva A.	2017	Unpublished data
Centropyxidae Jung, 1942	Centropyxis Stein, 1857	Centropyxis aculeata (Ehrenberg, 1838) Stein, 1857		Sphagnum spp.	Rila	Ribnite ezera area	2097	Todorov M., Bankov N., Ganeva A.	2017	Unpublished data
Centropyxidae Jung, 1942	Centropyxis Stein, 1857	Centropyxis aculeata (Ehrenberg, 1838) Stein, 1857		Sphagnum spp.	Rila	Vada hut area	1613	Todorov M., Bankov N., Ganeva A.	2017	Unpublished data
Centropyxidae Jung, 1942	Centropyxis Stein, 1857	Centropyxis aculeata (Ehrenberg, 1838) Stein, 1857		Sphagnum spp.	Rila	Govedartzi village	1275	Todorov M., Bankov N., Ganeva A.	2017	Unpublished data
Centropyxidae Jung, 1942	Centropyxis Stein, 1857	Centropyxis aculeata (Ehrenberg, 1838) Stein, 1857		Sphagnum spp.	Rila	Seven Rila lakes	2250 - 2252	Todorov M., Bankov N., Ganeva A.	2017	Unpublished data
Centropyxidae Jung, 1942	Centropyxis Stein, 1857	Centropyxis aculeata (Ehrenberg, 1838) Stein, 1857		Sphagnum spp.	Pirin	Popovo Lake area	2193 - 2246	Todorov M., Bankov N., Ganeva A.	2017	Unpublished data
Centropyxidae Jung, 1942	Centropyxis Stein, 1857	Centropyxis aculeata (Ehrenberg, 1838) Stein, 1857		Sphagnum spp.	Pirin	Kamenitza hut area	1888 - 2075	Todorov M., Bankov N., Ganeva A.	2017	Unpublished data
Centropyxidae Jung, 1942	Centropyxis Stein, 1857	Centropyxis aculeata (Ehrenberg, 1838) Stein, 1857		Sphagnum spp.	Pirin	Popovi livadi	1386	Todorov M., Bankov N., Ganeva A.	2017	Unpublished data
Centropyxidae Jung, 1942	Centropyxis Stein, 1857	Centropyxis aculeata (Ehrenberg, 1838) Stein, 1857		Sphagnum spp.	Pirin	Demyanitsa hut area	2183 - 2462	Todorov M., Bankov N., Ganeva A.	2017	Unpublished data
Centropyxidae Jung, 1942	Centropyxis Stein, 1857	Centropyxis aculeata (Ehrenberg, 1838) Stein, 1857		Sphagnum spp.	Pirin	Vihren hut area	2062 - 2069	Todorov M., Bankov N., Ganeva A.	2017	Unpublished data
Centropyxidae Jung, 1942	Centropyxis Stein, 1857	Centropyxis aerophila Deflandre, 1929	Centropyxis aerophila Deflandre, 1929	Sphagnum spp.	Vitosha	Platoto, springs area of Boyanska reka, sphagnum mosses around Kamenno zdanie at the water catchment area,Mecha polyana area, Aleko hut area, springs area of Vladayska reka below Cherni vrah, sphagnum marshland area between Edelweiss hut and Broks hut, Kumata hut - Cherni vrah path	1650-2000	Golemansky V.	1965	Étude sur les espèces et l'écologie des rhizopodes (Rhizopoda, Testacea) des hautes tourbières de la montagne Vitocha	Annuaire de l'Université de Sofia, Faculté de Biologie.59 (1): 17 - 38 [In Bulgarian, with Russian and French summaries].
Centropyxidae Jung, 1942	Centropyxis Stein, 1857	Centropyxis aerophila Deflandre, 1929	Centropyxis aerophila	Sphagnum spp.	Rhodopes	Blatistoto ezero Lake	1500	Golemansky V.	1968	On the species composition and distribution of the rhizopod fauna of upper Smolian Lakes	Bulletin de l'Institut de Zoologie et Musée de Sofia 27: 171 - 187 [In Bulgarian, with Russian and English summaries].
Centropyxidae Jung, 1942	Centropyxis Stein, 1857	Centropyxis aerophila Deflandre, 1929	C. aerophila*	Sphagnum spp.	Pirin	Popovo ezero Lake		Golemansky V.	1974	La faune rhizopodique (Rhizopoda, Testacea) du littoral et du benthal du lac Popovo dans la montagne de Pirine.	Bulletin de l'Institut de Zoologie et Mesée 40: 47 - 58 In Bulgarian, with Russian and French summaries].
Centropyxidae Jung, 1942	Centropyxis Stein, 1857	Centropyxis aerophila Deflandre, 1929	Centropyxis aerophila Deflandre	Sphagnum spp.	Vitosha	Platoto, Mecha polyana area	1800	Golemansky V., Todorov M.	1985	Comparative studies on the composition and distribution of the thecamoeban fauna (Rhizopoda, Testacea) in three types of soil in Vitosha Mountain.	Acta zoologica bulgarica29: 50 - 64 [In Bulgarian, with Russian and English summaries]
Centropyxidae Jung, 1942	Centropyxis Stein, 1857	Centropyxis aerophila Deflandre, 1929	Centropyxis aerophila Deflandre	Sphagnum spp.	Vitosha	Platoto, Kamennoto zdanie, Mecha polyana area, Aleko hut, Broks hut, Edelweiss, hut,Kumata hut, bellow Cherni vrah		Golemansky V., Todorov M.	1990	Rhizopodic fauna (Protozoa, Rhizopoda) from Vitoša.	In: Fauna of Southwestern Bulgaria, Part 3. BAS, Sofia, 19 - 48. (In Bulgarian, with Russian and English summaries).
Centropyxidae Jung, 1942	Centropyxis Stein, 1857	Centropyxis aerophila Deflandre, 1929	Centropyxis aerophila Deflandre	Sphagnum spp.	Vitosha	Platoto, Mecha polyana area		Golemansky V., Todorov M.	1990	Rhizopodic fauna (Protozoa, Rhizopoda) from Vitoša.	In: Fauna of Southwestern Bulgaria, Part 3. BAS, Sofia, 19 - 48. (In Bulgarian, with Russian and English summaries).
Centropyxidae Jung, 1942	Centropyxis Stein, 1857	Centropyxis aerophila Deflandre, 1929	Centropyxis aerophila	Sphagnum spp.	Vitosha	Vitosha	1800-1950	Todorov M.	1993	Testate amoebae (Protozoa, Rhizopoda) in soils of Vitoša Mountain (Bulgaria)	Acta zoologica bulgarica 46: 16 - 23
Centropyxidae Jung, 1942	Centropyxis Stein, 1857	Centropyxis aerophila Deflandre, 1929	Centropyxis aerophila Deflandre	Sphagnum spp.	Rila	Beli Iskar dam	1740	Golemansky V., Todorov M.	1993	Testate amoebae (Protozoa, Rhizopoda) in the watecatchment area and littoral of the "Beli Iskar" dam.	Acta zoologica bulgarica 46: 3 - 9
Centropyxidae Jung, 1942	Centropyxis Stein, 1857	Centropyxis aerophila Deflandre, 1929	Centropyxis aerophila	Sphagnum spp.	Vitosha	Vitosha	1800-1950	Todorov M., Golemansky V.	1995	Ecological characteristics of soil Testacea (Protozoa, Rhizopoda) of Vitoša Mountain (Bulgaria)	Acta zoologica bulgarica 48: 3 - 22
Centropyxidae Jung, 1942	Centropyxis Stein, 1857	Centropyxis aerophila Deflandre, 1929	Centropyxis aerophila Deflandre	Sphagnum spp.	Rila	Okoto Lake , Babreka Lake, Bliznaka Lake,Skakavica Lake, Chernoto gyolche, , Suhoto ezero Lake, Gorno ribno ezero Lake, Dolno ribno ezero Lake, Kanarsko ezero Lake	1892 - 2440	Todorov M., Golemansky V.	2000	Testate amoebae (Protozoa: Testacea) of the Glacial Lakes in the Rila National Park (Southwestern Bulgaria).	In: Golemansky, V., Naidenow, W. Biodiversity and Evolution of Glacial Water Ecosystems in the Rila Mountains. Professor Marin Drinov Academic PublIshing House, Sofia, 15-26 pp.
Centropyxidae Jung, 1942	Centropyxis Stein, 1857	Centropyxis aerophila Deflandre, 1929	C. aerophila DEFLANDRE, 1929	Sphagnum spp.	Rila	Dolno ribno ezero Lake	2220	Todorov M.	2004	Testate amoebae (Protozoa, Rhizopoda) of the Ribni Ezera Glacial Lakes in the Rila Mountains (South-West Bulgaria).	Acta zoologica bulgarica 56 (3): 243 - 252
Centropyxidae Jung, 1942	Centropyxis Stein, 1857	Centropyxis aerophila Deflandre, 1929	C. aerophila DEFLANDRE, 1929	Sphagnum spp.	Rila	Gorno ribno ezero Lake	2227	Todorov M.	2004	Testate amoebae (Protozoa, Rhizopoda) of the Ribni Ezera Glacial Lakes in the Rila Mountains (South-West Bulgaria).	Acta zoologica bulgarica 56 (3): 243 - 252
Centropyxidae Jung, 1942	Centropyxis Stein, 1857	Centropyxis aerophila Deflandre, 1929	C. aerophila DEFLANDRE, 1929	Sphagnum spp.	Rila	Smradlivo ezero Lake	2294	Todorov M.	2005	Testate amoebae (Protozoa, Rhizopoda) of the glacial lake Smradlivo Ezero in the Rila National Park (Southwestern Bulgaria).	Acta Zoologica Bulgarica 57 (1), 2005: 13-23
Centropyxidae Jung, 1942	Centropyxis Stein, 1857	Centropyxis aerophila Deflandre, 1929	Centropyxis aerophila Deflandre, 1929	Sphagnum spp.	Rhodopes	Blatistoto ezero Lake, peat bogs and swampss near Shiroka polyana dam , peat bogs and swamps near Dospat dam	1500	Golemansky V., Todorov M., Temelkov B.	2006	Diversity and biotopic distribution of the Rhizopods (Rhizopoda: Lobosia and Filosia) from the Western Rhodopes (Bulgaria)	In: Beron, P. Biodiversity of Bulgaria. 3. Biodiversity of Western Rhodopes (Bulgaria and Greece) I. Pensoft & National Museumof Natural Histoty, Sofia, 205 - 220 pp.
Centropyxidae Jung, 1942	Centropyxis Stein, 1857	Centropyxis aerophila Deflandre, 1929		Sphagnum spp.	Vitosha	Konyarnika_above the old 'Tea house'	1784 - 1793	Todorov M., Bankov N., Ganeva A.	2016	Unpublished data
Centropyxidae Jung, 1942	Centropyxis Stein, 1857	Centropyxis aerophila Deflandre, 1929		Sphagnum spp.	Vitosha	Platoto	1793 - 1871	Todorov M., Bankov N., Ganeva A.	2016	Unpublished data
Centropyxidae Jung, 1942	Centropyxis Stein, 1857	Centropyxis aerophila Deflandre, 1929		Sphagnum spp.	Vitosha	Platoto_vtora terasa	1918 - 1950	Todorov M., Bankov N., Ganeva A.	2016	Unpublished data
Centropyxidae Jung, 1942	Centropyxis Stein, 1857	Centropyxis aerophila Deflandre, 1929		Sphagnum spp.	Stara Planina	Above the village Kopilovtsi (Kopren hut)	878 - 887	Todorov M., Bankov N., Ganeva A.	2016	Unpublished data
Centropyxidae Jung, 1942	Centropyxis Stein, 1857	Centropyxis aerophila Deflandre, 1929		Sphagnum spp.	Stara Planina	Petrohan	1379 - 1471	Todorov M., Bankov N., Ganeva A.	2016	Unpublished data
Centropyxidae Jung, 1942	Centropyxis Stein, 1857	Centropyxis aerophila Deflandre, 1929		Sphagnum spp.	Stara Planina	above the village Anton	1898 - 1933	Todorov M., Bankov N., Ganeva A.	2016	Unpublished data
Centropyxidae Jung, 1942	Centropyxis Stein, 1857	Centropyxis aerophila Deflandre, 1929		Sphagnum spp.	Rila	Belmeken dam	1940 - 1968	Todorov M., Bankov N., Ganeva A.	2017	Unpublished data
Centropyxidae Jung, 1942	Centropyxis Stein, 1857	Centropyxis aerophila Deflandre, 1929		Sphagnum spp.	Rila	Smradlivo ezero area	2212 - 2306	Todorov M., Bankov N., Ganeva A.	2017	Unpublished data
Centropyxidae Jung, 1942	Centropyxis Stein, 1857	Centropyxis aerophila Deflandre, 1929		Sphagnum spp.	Rila	Ribnite ezera area	2358	Todorov M., Bankov N., Ganeva A.	2017	Unpublished data
Centropyxidae Jung, 1942	Centropyxis Stein, 1857	Centropyxis aerophila Deflandre, 1929		Sphagnum spp.	Rila	Vada hut area	1992 - 1997	Todorov M., Bankov N., Ganeva A.	2017	Unpublished data
Centropyxidae Jung, 1942	Centropyxis Stein, 1857	Centropyxis aerophila Deflandre, 1929		Sphagnum spp.	Rila	Brezanski livadi	1602 - 1619	Todorov M., Bankov N., Ganeva A.	2017	Unpublished data
Centropyxidae Jung, 1942	Centropyxis Stein, 1857	Centropyxis aerophila Deflandre, 1929		Sphagnum spp.	Rila	Govedartzi village	1275	Todorov M., Bankov N., Ganeva A.	2017	Unpublished data
Centropyxidae Jung, 1942	Centropyxis Stein, 1857	Centropyxis aerophila Deflandre, 1929		Sphagnum spp.	Rila	Seven Rila lakes	2214 - 2252	Todorov M., Bankov N., Ganeva A.	2017	Unpublished data
Centropyxidae Jung, 1942	Centropyxis Stein, 1857	Centropyxis aerophila Deflandre, 1929		Sphagnum spp.	Pirin	Popovo Lake area	2193 - 2249	Todorov M., Bankov N., Ganeva A.	2017	Unpublished data
Centropyxidae Jung, 1942	Centropyxis Stein, 1857	Centropyxis aerophila Deflandre, 1929		Sphagnum spp.	Pirin	Kamenitza hut area	1885 - 2242	Todorov M., Bankov N., Ganeva A.	2017	Unpublished data
Centropyxidae Jung, 1942	Centropyxis Stein, 1857	Centropyxis aerophila Deflandre, 1929		Sphagnum spp.	Pirin	Popovi livadi	1386 - 1394	Todorov M., Bankov N., Ganeva A.	2017	Unpublished data
Centropyxidae Jung, 1942	Centropyxis Stein, 1857	Centropyxis aerophila Deflandre, 1929		Sphagnum spp.	Pirin	Demyanitsa hut area	2183 - 2462	Todorov M., Bankov N., Ganeva A.	2017	Unpublished data
Centropyxidae Jung, 1942	Centropyxis Stein, 1857	Centropyxis aerophila Deflandre, 1929		Sphagnum spp.	Pirin	Vihren hut area	2062 - 2069	Todorov M., Bankov N., Ganeva A.	2017	Unpublished data
Centropyxidae Jung, 1942	Centropyxis Stein, 1857	Centropyxis cassis (Wallich, 1864) Deflandre, 1929	Centropyxis cassis (Wallich) Deflandre, 1929	Sphagnum spp.	Vitosha	Platoto, sphagnum mosses around Kamenno zdanie at the water catchment area, sphagnum mosses and temporary ponds from the water catchment area above Edelweiss hut, springs of Matnitza river	1750-1850	Golemansky V.	1965	Étude sur les espèces et l'écologie des rhizopodes (Rhizopoda, Testacea) des hautes tourbières de la montagne Vitocha	Annuaire de l'Université de Sofia, Faculté de Biologie.59 (1): 17 - 38 [In Bulgarian, with Russian and French summaries].
Centropyxidae Jung, 1942	Centropyxis Stein, 1857	Centropyxis cassis (Wallich, 1864) Deflandre, 1929	Centropyxis cassis (Wallich) Deflandre	Sphagnum spp.	Vitosha	Platoto	1800	Golemansky V., Todorov M.	1985	Comparative studies on the composition and distribution of the thecamoeban fauna (Rhizopoda, Testacea) in three types of soil in Vitosha Mountain.	Acta zoologica bulgarica29: 50 - 64 [In Bulgarian, with Russian and English summaries]
Centropyxidae Jung, 1942	Centropyxis Stein, 1857	Centropyxis cassis (Wallich, 1864) Deflandre, 1929	Centropyxis cassis (Wallich) Deflandre	Sphagnum spp.	Vitosha	Platoto, Kamennoto zdanie		Golemansky V., Todorov M.	1990	Rhizopodic fauna (Protozoa, Rhizopoda) from Vitoša.	In: Fauna of Southwestern Bulgaria, Part 3. BAS, Sofia, 19 - 48. (In Bulgarian, with Russian and English summaries).
Centropyxidae Jung, 1942	Centropyxis Stein, 1857	Centropyxis cassis (Wallich, 1864) Deflandre, 1929	Centropyxis cassis (Wallich) Deflandre	Sphagnum spp.	Vitosha	Platoto, Mecha polyana area		Golemansky V., Todorov M.	1990	Rhizopodic fauna (Protozoa, Rhizopoda) from Vitoša.	In: Fauna of Southwestern Bulgaria, Part 3. BAS, Sofia, 19 - 48. (In Bulgarian, with Russian and English summaries).
Centropyxidae Jung, 1942	Centropyxis Stein, 1857	Centropyxis cassis (Wallich, 1864) Deflandre, 1929	Centropyxis cassis	Sphagnum spp.	Vitosha	Vitosha	1800-1950	Todorov M.	1993	Testate amoebae (Protozoa, Rhizopoda) in soils of Vitoša Mountain (Bulgaria)	Acta zoologica bulgarica 46: 16 - 23
Centropyxidae Jung, 1942	Centropyxis Stein, 1857	Centropyxis cassis (Wallich, 1864) Deflandre, 1929	Centropyxis cassis	Sphagnum spp.	Vitosha	Vitosha	1800-1950	Todorov M., Golemansky V.	1995	Ecological characteristics of soil Testacea (Protozoa, Rhizopoda) of Vitoša Mountain (Bulgaria)	Acta zoologica bulgarica 48: 3 - 22
Centropyxidae Jung, 1942	Centropyxis Stein, 1857	Centropyxis cassis (Wallich, 1864) Deflandre, 1929	Centropyxis cassis (Wallich) Deflandre	Sphagnum spp.	Rila	Salzata Lake, Okoto Lake , Babreka Lake, Bliznaka Lake, Detelinata Lake, Ribnoto ezero Lake , Dolno chanagiolsko ezero Lake, Skakavica Lake, Chernoto gyolche, Gorno ribno ezero Lake, Dolno ribno ezero Lake, Kanarsko ezero Lake	2152 - 2535	Todorov M., Golemansky V.	2000	Testate amoebae (Protozoa: Testacea) of the Glacial Lakes in the Rila National Park (Southwestern Bulgaria).	In: Golemansky, V., Naidenow, W. Biodiversity and Evolution of Glacial Water Ecosystems in the Rila Mountains. Professor Marin Drinov Academic PublIshing House, Sofia, 15-26 pp.
Centropyxidae Jung, 1942	Centropyxis Stein, 1857	Centropyxis cassis (Wallich, 1864) Deflandre, 1929	C. cassis (WALLICH, 1864) DEFLANDRE, 1929	Sphagnum spp.	Rila	Dolno ribno ezero Lake	2220	Todorov M.	2004	Testate amoebae (Protozoa, Rhizopoda) of the Ribni Ezera Glacial Lakes in the Rila Mountains (South-West Bulgaria).	Acta zoologica bulgarica 56 (3): 243 - 252
Centropyxidae Jung, 1942	Centropyxis Stein, 1857	Centropyxis cassis (Wallich, 1864) Deflandre, 1929	C. cassis (WALLICH, 1864) DEFLANDRE, 1929	Sphagnum spp.	Rila	Gorno ribno ezero Lake	2227	Todorov M.	2004	Testate amoebae (Protozoa, Rhizopoda) of the Ribni Ezera Glacial Lakes in the Rila Mountains (South-West Bulgaria).	Acta zoologica bulgarica 56 (3): 243 - 252
Centropyxidae Jung, 1942	Centropyxis Stein, 1857	Centropyxis cassis (Wallich, 1864) Deflandre, 1929	Centropyxis cassis (Wallich, 1864) Deflandre, 1929	Sphagnum spp.	Rila	Smradlivo ezero Lake	2294	Todorov M.	2005	Testate amoebae (Protozoa, Rhizopoda) of the glacial lake Smradlivo Ezero in the Rila National Park (Southwestern Bulgaria).	Acta Zoologica Bulgarica 57 (1), 2005: 13-23
Centropyxidae Jung, 1942	Centropyxis Stein, 1857	Centropyxis cassis (Wallich, 1864) Deflandre, 1929	Centropyxis cassis (Wallich, 1864) Deflandre, 1929	Sphagnum spp.	Rhodopes	Lake Bistroto ezero, peat bogs and swamps near Shiroka polyana dam	1500	Golemansky V., Todorov M., Temelkov B.	2006	Diversity and biotopic distribution of the Rhizopods (Rhizopoda: Lobosia and Filosia) from the Western Rhodopes (Bulgaria)	In: Beron, P. Biodiversity of Bulgaria. 3. Biodiversity of Western Rhodopes (Bulgaria and Greece) I. Pensoft & National Museumof Natural Histoty, Sofia, 205 - 220 pp.
Centropyxidae Jung, 1942	Centropyxis Stein, 1857	Centropyxis cassis (Wallich, 1864) Deflandre, 1929		Sphagnum spp.	Vitosha	Konyarnika_above the old 'Tea house'	1784 - 1792	Todorov M., Bankov N., Ganeva A.	2016	Unpublished data
Centropyxidae Jung, 1942	Centropyxis Stein, 1857	Centropyxis cassis (Wallich, 1864) Deflandre, 1929		Sphagnum spp.	Vitosha	Platoto	1793 - 1871	Todorov M., Bankov N., Ganeva A.	2016	Unpublished data
Centropyxidae Jung, 1942	Centropyxis Stein, 1857	Centropyxis cassis (Wallich, 1864) Deflandre, 1929		Sphagnum spp.	Vitosha	Platoto_vtora terasa	1918 - 1950	Todorov M., Bankov N., Ganeva A.	2016	Unpublished data
Centropyxidae Jung, 1942	Centropyxis Stein, 1857	Centropyxis cassis (Wallich, 1864) Deflandre, 1929		Sphagnum spp.	Stara Planina	Above the village Kopilovtsi (Kopren hut)	878 - 887	Todorov M., Bankov N., Ganeva A.	2016	Unpublished data
Centropyxidae Jung, 1942	Centropyxis Stein, 1857	Centropyxis cassis (Wallich, 1864) Deflandre, 1929		Sphagnum spp.	Stara Planina	Petrohan	1383 - 1385	Todorov M., Bankov N., Ganeva A.	2016	Unpublished data
Centropyxidae Jung, 1942	Centropyxis Stein, 1857	Centropyxis cassis (Wallich, 1864) Deflandre, 1929		Sphagnum spp.	Stara Planina	above the village Anton	1898 - 1933	Todorov M., Bankov N., Ganeva A.	2016	Unpublished data
Centropyxidae Jung, 1942	Centropyxis Stein, 1857	Centropyxis cassis (Wallich, 1864) Deflandre, 1929		Sphagnum spp.	Rila	Belmeken dam	1945 - 1968	Todorov M., Bankov N., Ganeva A.	2017	Unpublished data
Centropyxidae Jung, 1942	Centropyxis Stein, 1857	Centropyxis cassis (Wallich, 1864) Deflandre, 1929		Sphagnum spp.	Rila	Smradlivo ezero area	2212 - 2306	Todorov M., Bankov N., Ganeva A.	2017	Unpublished data
Centropyxidae Jung, 1942	Centropyxis Stein, 1857	Centropyxis cassis (Wallich, 1864) Deflandre, 1929		Sphagnum spp.	Rila	Ribnite ezera area	2097 - 2358	Todorov M., Bankov N., Ganeva A.	2017	Unpublished data
Centropyxidae Jung, 1942	Centropyxis Stein, 1857	Centropyxis cassis (Wallich, 1864) Deflandre, 1929		Sphagnum spp.	Rila	Vada hut area	1992 - 1997	Todorov M., Bankov N., Ganeva A.	2017	Unpublished data
Centropyxidae Jung, 1942	Centropyxis Stein, 1857	Centropyxis cassis (Wallich, 1864) Deflandre, 1929		Sphagnum spp.	Rila	Brezanski livadi	1608 - 1619	Todorov M., Bankov N., Ganeva A.	2017	Unpublished data
Centropyxidae Jung, 1942	Centropyxis Stein, 1857	Centropyxis cassis (Wallich, 1864) Deflandre, 1929		Sphagnum spp.	Rila	Govedartzi village	1275	Todorov M., Bankov N., Ganeva A.	2017	Unpublished data
Centropyxidae Jung, 1942	Centropyxis Stein, 1857	Centropyxis cassis (Wallich, 1864) Deflandre, 1929		Sphagnum spp.	Rila	Seven Rila lakes	2214 - 2250	Todorov M., Bankov N., Ganeva A.	2017	Unpublished data
Centropyxidae Jung, 1942	Centropyxis Stein, 1857	Centropyxis cassis (Wallich, 1864) Deflandre, 1929		Sphagnum spp.	Pirin	Popovo Lake area	2193 - 2249	Todorov M., Bankov N., Ganeva A.	2017	Unpublished data
Centropyxidae Jung, 1942	Centropyxis Stein, 1857	Centropyxis cassis (Wallich, 1864) Deflandre, 1929		Sphagnum spp.	Pirin	Kamenitza hut area	1888 - 2242	Todorov M., Bankov N., Ganeva A.	2017	Unpublished data
Centropyxidae Jung, 1942	Centropyxis Stein, 1857	Centropyxis cassis (Wallich, 1864) Deflandre, 1929		Sphagnum spp.	Pirin	Popovi livadi	1386 - 1394	Todorov M., Bankov N., Ganeva A.	2017	Unpublished data
Centropyxidae Jung, 1942	Centropyxis Stein, 1857	Centropyxis cassis (Wallich, 1864) Deflandre, 1929		Sphagnum spp.	Pirin	Demyanitsa hut area	2183 - 2462	Todorov M., Bankov N., Ganeva A.	2017	Unpublished data
Centropyxidae Jung, 1942	Centropyxis Stein, 1857	Centropyxis cassis (Wallich, 1864) Deflandre, 1929		Sphagnum spp.	Pirin	Vihren hut area	2062 - 2067	Todorov M., Bankov N., Ganeva A.	2017	Unpublished data
Centropyxidae Jung, 1942	Centropyxis Stein, 1857	Centropyxis constricta (Ehrenberg, 1838) Penard, 1902	Difflugia constricta Ehrenberg	Sphagnum spp.	Rhodopes	Skobelevo village		Pateff P.	1924	Beitrag zur Kenntnis der Süsswasserrhizopoden von Bulgarien	Arbeiten der Bulgarischen Naturforschenden Gesellschaft BD. XI: 1 - 46 [In Bulgarian, with German summary].
Centropyxidae Jung, 1942	Centropyxis Stein, 1857	Centropyxis constricta (Ehrenberg, 1838) Penard, 1902	Difflugia constricta Ehrenberg	Sphagnum spp.	Rila	Musala		Pateff P.	1924	Beitrag zur Kenntnis der Süsswasserrhizopoden von Bulgarien	Arbeiten der Bulgarischen Naturforschenden Gesellschaft BD. XI: 1 - 46 [In Bulgarian, with German summary].
Centropyxidae Jung, 1942	Centropyxis Stein, 1857	Centropyxis constricta (Ehrenberg, 1838) Penard, 1902	Difflugia constricta Ehrenberg	Sphagnum spp.	Vitosha	Vitosha - Platoto		Pateff P.	1924	Beitrag zur Kenntnis der Süsswasserrhizopoden von Bulgarien	Arbeiten der Bulgarischen Naturforschenden Gesellschaft BD. XI: 1 - 46 [In Bulgarian, with German summary].
Centropyxidae Jung, 1942	Centropyxis Stein, 1857	Centropyxis constricta (Ehrenberg, 1838) Penard, 1902	Centropyxis constricta(Enrenberg) Penard, 1890	Sphagnum spp.	Vitosha	Platoto, sphagnum marshland area between Edelweiss hut and Broks hut	1650-1800	Golemansky V.	1965	Étude sur les espèces et l'écologie des rhizopodes (Rhizopoda, Testacea) des hautes tourbières de la montagne Vitocha	Annuaire de l'Université de Sofia, Faculté de Biologie.59 (1): 17 - 38 [In Bulgarian, with Russian and French summaries].
Centropyxidae Jung, 1942	Centropyxis Stein, 1857	Centropyxis constricta (Ehrenberg, 1838) Penard, 1902	C. constricta	Sphagnum spp.	Pirin	Popovo ezero Lake		Golemansky V.	1974	La faune rhizopodique (Rhizopoda, Testacea) du littoral et du benthal du lac Popovo dans la montagne de Pirine.	Bulletin de l'Institut de Zoologie et Mesée 40: 47 - 58 In Bulgarian, with Russian and French summaries].
Centropyxidae Jung, 1942	Centropyxis Stein, 1857	Centropyxis constricta (Ehrenberg, 1838) Penard, 1902	Centropyxis constricta (Ehrenberg) Penard	Sphagnum spp.	Vitosha	Platoto, Boerica hut, Broks hut		Golemansky V., Todorov M.	1990	Rhizopodic fauna (Protozoa, Rhizopoda) from Vitoša.	In: Fauna of Southwestern Bulgaria, Part 3. BAS, Sofia, 19 - 48. (In Bulgarian, with Russian and English summaries).
Centropyxidae Jung, 1942	Centropyxis Stein, 1857	Centropyxis constricta (Ehrenberg, 1838) Penard, 1902	Centropyxis constricta (Ehrenberg, 1838) Penard, 1902	Sphagnum spp.	Rhodopes	peat bogs and swamps near Skobelevo village, peat bogs and swamps from Yundola		Golemansky V., Todorov M., Temelkov B.	2006	Diversity and biotopic distribution of the Rhizopods (Rhizopoda: Lobosia and Filosia) from the Western Rhodopes (Bulgaria)	In: Beron, P. Biodiversity of Bulgaria. 3. Biodiversity of Western Rhodopes (Bulgaria and Greece) I. Pensoft & National Museumof Natural Histoty, Sofia, 205 - 220 pp.
Centropyxidae Jung, 1942	Centropyxis Stein, 1857	Centropyxis constricta (Ehrenberg, 1838) Penard, 1902		Sphagnum spp.	Vitosha	Konyarnika_above the old 'Tea house'	1789	Todorov M., Bankov N., Ganeva A.	2016	Unpublished data
Centropyxidae Jung, 1942	Centropyxis Stein, 1857	Centropyxis constricta (Ehrenberg, 1838) Penard, 1902		Sphagnum spp.	Vitosha	Platoto	1795	Todorov M., Bankov N., Ganeva A.	2016	Unpublished data
Centropyxidae Jung, 1942	Centropyxis Stein, 1857	Centropyxis constricta (Ehrenberg, 1838) Penard, 1902		Sphagnum spp.	Vitosha	Platoto_vtora terasa	1950	Todorov M., Bankov N., Ganeva A.	2016	Unpublished data
Centropyxidae Jung, 1942	Centropyxis Stein, 1857	Centropyxis constricta (Ehrenberg, 1838) Penard, 1902		Sphagnum spp.	Stara Planina	Above the village Kopilovtsi (Kopren hut)	878 - 885	Todorov M., Bankov N., Ganeva A.	2016	Unpublished data
Centropyxidae Jung, 1942	Centropyxis Stein, 1857	Centropyxis constricta (Ehrenberg, 1838) Penard, 1902		Sphagnum spp.	Stara Planina	Petrohan	1384 - 1387	Todorov M., Bankov N., Ganeva A.	2016	Unpublished data
Centropyxidae Jung, 1942	Centropyxis Stein, 1857	Centropyxis constricta (Ehrenberg, 1838) Penard, 1902		Sphagnum spp.	Rila	Brezanski livadi	1611	Todorov M., Bankov N., Ganeva A.	2017	Unpublished data
Centropyxidae Jung, 1942	Centropyxis Stein, 1857	Centropyxis constricta (Ehrenberg, 1838) Penard, 1902		Sphagnum spp.	Rila	Govedartzi village	1275	Todorov M., Bankov N., Ganeva A.	2017	Unpublished data
Centropyxidae Jung, 1942	Centropyxis Stein, 1857	Centropyxis constricta (Ehrenberg, 1838) Penard, 1902		Sphagnum spp.	Pirin	Popovo Lake area	2193 - 2246	Todorov M., Bankov N., Ganeva A.	2017	Unpublished data
Centropyxidae Jung, 1942	Centropyxis Stein, 1857	Centropyxis cryptostoma Bonnet, 1959		Sphagnum spp.	Rila	Belmeken dam	1941	Todorov M., Bankov N., Ganeva A.	2017	Unpublished data
Centropyxidae Jung, 1942	Centropyxis Stein, 1857	Centropyxis discoides(Penard, 1890) Deflandre, 1929	Centropyxis discoides(Penard) Deflandre, 1929	Sphagnum spp.	Vitosha	Platoto	1750-1800	Golemansky V.	1965	Étude sur les espèces et l'écologie des rhizopodes (Rhizopoda, Testacea) des hautes tourbières de la montagne Vitocha	Annuaire de l'Université de Sofia, Faculté de Biologie.59 (1): 17 - 38 [In Bulgarian, with Russian and French summaries].
Centropyxidae Jung, 1942	Centropyxis Stein, 1857	Centropyxis discoides(Penard, 1890) Deflandre, 1929	Centropyxis discoides(Penard) Deflandre	Sphagnum spp.	Vitosha	Platoto		Golemansky V., Todorov M.	1990	Rhizopodic fauna (Protozoa, Rhizopoda) from Vitoša.	In: Fauna of Southwestern Bulgaria, Part 3. BAS, Sofia, 19 - 48. (In Bulgarian, with Russian and English summaries).
Centropyxidae Jung, 1942	Centropyxis Stein, 1857	Centropyxis discoides(Penard, 1890) Deflandre, 1929	Centropyxis discoides(Penard, 1890) Deflandre, 1929	Sphagnum spp.	Rila	Smradlivo ezero Lake	2294	Todorov M.	2005	Testate amoebae (Protozoa, Rhizopoda) of the glacial lake Smradlivo Ezero in the Rila National Park (Southwestern Bulgaria).	Acta Zoologica Bulgarica 57 (1), 2005: 13-23
Centropyxidae Jung, 1942	Centropyxis Stein, 1857	Centropyxis discoides(Penard, 1890) Deflandre, 1929	Centropyxis discoides(Penard, 1890) Deflandre, 1929	Sphagnum spp.	Rhodopes	peat bogs and swamps near Shiroka polyana dam		Golemansky V., Todorov M., Temelkov B.	2006	Diversity and biotopic distribution of the Rhizopods (Rhizopoda: Lobosia and Filosia) from the Western Rhodopes (Bulgaria)	In: Beron, P. Biodiversity of Bulgaria. 3. Biodiversity of Western Rhodopes (Bulgaria and Greece) I. Pensoft & National Museumof Natural Histoty, Sofia, 205 - 220 pp.
Centropyxidae Jung, 1942	Centropyxis Stein, 1857	Centropyxis discoides(Penard, 1890) Deflandre, 1929		Sphagnum spp.	Vitosha	Konyarnika_above the old 'Tea house'	1784 - 1793	Todorov M., Bankov N., Ganeva A.	2016	Unpublished data
Centropyxidae Jung, 1942	Centropyxis Stein, 1857	Centropyxis discoides(Penard, 1890) Deflandre, 1929		Sphagnum spp.	Vitosha	Platoto	1793 - 1870	Todorov M., Bankov N., Ganeva A.	2016	Unpublished data
Centropyxidae Jung, 1942	Centropyxis Stein, 1857	Centropyxis discoides(Penard, 1890) Deflandre, 1929		Sphagnum spp.	Vitosha	Platoto_vtora terasa	1918 - 1947	Todorov M., Bankov N., Ganeva A.	2016	Unpublished data
Centropyxidae Jung, 1942	Centropyxis Stein, 1857	Centropyxis discoides(Penard, 1890) Deflandre, 1929		Sphagnum spp.	Stara Planina	Above the village Kopilovtsi (Kopren hut)	881	Todorov M., Bankov N., Ganeva A.	2016	Unpublished data
Centropyxidae Jung, 1942	Centropyxis Stein, 1857	Centropyxis discoides(Penard, 1890) Deflandre, 1929		Sphagnum spp.	Stara Planina	Petrohan	1471	Todorov M., Bankov N., Ganeva A.	2016	Unpublished data
Centropyxidae Jung, 1942	Centropyxis Stein, 1857	Centropyxis discoides(Penard, 1890) Deflandre, 1929		Sphagnum spp.	Stara Planina	above the village Anton	1898 - 1933	Todorov M., Bankov N., Ganeva A.	2016	Unpublished data
Centropyxidae Jung, 1942	Centropyxis Stein, 1857	Centropyxis discoides(Penard, 1890) Deflandre, 1929		Sphagnum spp.	Rila	Belmeken dam	1965 - 1966	Todorov M., Bankov N., Ganeva A.	2017	Unpublished data
Centropyxidae Jung, 1942	Centropyxis Stein, 1857	Centropyxis discoides(Penard, 1890) Deflandre, 1929		Sphagnum spp.	Rila	Ribnite ezera area	2097	Todorov M., Bankov N., Ganeva A.	2017	Unpublished data
Centropyxidae Jung, 1942	Centropyxis Stein, 1857	Centropyxis discoides(Penard, 1890) Deflandre, 1929		Sphagnum spp.	Rila	Vada hut area	1997	Todorov M., Bankov N., Ganeva A.	2017	Unpublished data
Centropyxidae Jung, 1942	Centropyxis Stein, 1857	Centropyxis discoides(Penard, 1890) Deflandre, 1929		Sphagnum spp.	Rila	Brezanski livadi	1608	Todorov M., Bankov N., Ganeva A.	2017	Unpublished data
Centropyxidae Jung, 1942	Centropyxis Stein, 1857	Centropyxis discoides(Penard, 1890) Deflandre, 1929		Sphagnum spp.	Rila	Seven Rila lakes	2220 - 2252	Todorov M., Bankov N., Ganeva A.	2017	Unpublished data
Centropyxidae Jung, 1942	Centropyxis Stein, 1857	Centropyxis discoides(Penard, 1890) Deflandre, 1929		Sphagnum spp.	Pirin	Popovi livadi	1386	Todorov M., Bankov N., Ganeva A.	2017	Unpublished data
Centropyxidae Jung, 1942	Centropyxis Stein, 1857	Centropyxis discoides(Penard, 1890) Deflandre, 1929		Sphagnum spp.	Pirin	Demyanitsa hut area	2314	Todorov M., Bankov N., Ganeva A.	2017	Unpublished data
Centropyxidae Jung, 1942	Centropyxis Stein, 1857	Centropyxis discoides(Penard, 1890) Deflandre, 1929		Sphagnum spp.	Pirin	Vihren hut area	2062 - 2065	Todorov M., Bankov N., Ganeva A.	2017	Unpublished data
Centropyxidae Jung, 1942	Centropyxis Stein, 1857	Centropyxis ecornis (Ehrenberg, 1841) Leidy, 1879	C. ecornis*	Sphagnum spp.	Pirin	Popovo ezero Lake		Golemansky V.	1974	La faune rhizopodique (Rhizopoda, Testacea) du littoral et du benthal du lac Popovo dans la montagne de Pirine.	Bulletin de l'Institut de Zoologie et Mesée 40: 47 - 58 In Bulgarian, with Russian and French summaries].
Centropyxidae Jung, 1942	Centropyxis Stein, 1857	Centropyxis ecornis (Ehrenberg, 1841) Leidy, 1879	Centropyxis ecornis	Sphagnum spp.	Vitosha	Vitosha	1800-1950	Todorov M.	1993	Testate amoebae (Protozoa, Rhizopoda) in soils of Vitoša Mountain (Bulgaria)	Acta zoologica bulgarica 46: 16 - 23
Centropyxidae Jung, 1942	Centropyxis Stein, 1857	Centropyxis ecornis (Ehrenberg, 1841) Leidy, 1879	Centropyxis ecornis	Sphagnum spp.	Vitosha	Vitosha	1800-1950	Todorov M., Golemansky V.	1995	Ecological characteristics of soil Testacea (Protozoa, Rhizopoda) of Vitoša Mountain (Bulgaria)	Acta zoologica bulgarica 48: 3 - 22
Centropyxidae Jung, 1942	Centropyxis Stein, 1857	Centropyxis ecornis (Ehrenberg, 1841) Leidy, 1879	Centropyxis ecornis (Ehrenberg) Leidy	Sphagnum spp.	Rila	Okoto Lake , Babreka Lake, Bliznaka Lake, Detelinata Lake, Ribnoto ezero Lake , Dolno ezero Lake, Долно чанакгьослко езеро, Skakavica Lake, Chernoto gyolche, Gorno ribno ezero Lake, Dolno ribno ezero Lake, Kanarsko ezero Lake	2095 - 2440	Todorov M., Golemansky V.	2000	Testate amoebae (Protozoa: Testacea) of the Glacial Lakes in the Rila National Park (Southwestern Bulgaria).	In: Golemansky, V., Naidenow, W. Biodiversity and Evolution of Glacial Water Ecosystems in the Rila Mountains. Professor Marin Drinov Academic PublIshing House, Sofia, 15-26 pp.
Centropyxidae Jung, 1942	Centropyxis Stein, 1857	Centropyxis ecornis (Ehrenberg, 1841) Leidy, 1879	C. ecornis (EHRENBERG, 1841) LEIDY, 1879	Sphagnum spp.	Rila	Dolno ribno ezero Lake	2220	Todorov M.	2004	Testate amoebae (Protozoa, Rhizopoda) of the Ribni Ezera Glacial Lakes in the Rila Mountains (South-West Bulgaria).	Acta zoologica bulgarica 56 (3): 243 - 252
Centropyxidae Jung, 1942	Centropyxis Stein, 1857	Centropyxis ecornis (Ehrenberg, 1841) Leidy, 1879	C. ecornis (EHRENBERG, 1841) LEIDY, 1879	Sphagnum spp.	Rila	Gorno ribno ezero Lake	2227	Todorov M.	2004	Testate amoebae (Protozoa, Rhizopoda) of the Ribni Ezera Glacial Lakes in the Rila Mountains (South-West Bulgaria).	Acta zoologica bulgarica 56 (3): 243 - 252
Centropyxidae Jung, 1942	Centropyxis Stein, 1857	Centropyxis ecornis (Ehrenberg, 1841) Leidy, 1879	Centropyxis ecornis (Ehrenberg, 1841) Leidy, 1879	Sphagnum spp.	Rila	Smradlivo ezero Lake	2294	Todorov M.	2005	Testate amoebae (Protozoa, Rhizopoda) of the glacial lake Smradlivo Ezero in the Rila National Park (Southwestern Bulgaria).	Acta Zoologica Bulgarica 57 (1), 2005: 13-23
Centropyxidae Jung, 1942	Centropyxis Stein, 1857	Centropyxis ecornis (Ehrenberg, 1841) Leidy, 1879	Centropyxis ecornis (Ehrenberg, 1841) Leidy, 1879	Sphagnum spp.	Rhodopes	Blatistoto ezero Lake, peat bogs and swamps near Shiroka polyana dam	1500	Golemansky V., Todorov M., Temelkov B.	2006	Diversity and biotopic distribution of the Rhizopods (Rhizopoda: Lobosia and Filosia) from the Western Rhodopes (Bulgaria)	In: Beron, P. Biodiversity of Bulgaria. 3. Biodiversity of Western Rhodopes (Bulgaria and Greece) I. Pensoft & National Museumof Natural Histoty, Sofia, 205 - 220 pp.
Centropyxidae Jung, 1942	Centropyxis Stein, 1857	Centropyxis ecornis (Ehrenberg, 1841) Leidy, 1879		Sphagnum spp.	Vitosha	Konyarnika_above the old 'Tea house'	1793	Todorov M., Bankov N., Ganeva A.	2016	Unpublished data
Centropyxidae Jung, 1942	Centropyxis Stein, 1857	Centropyxis ecornis (Ehrenberg, 1841) Leidy, 1879		Sphagnum spp.	Vitosha	Platoto	1793 - 1870	Todorov M., Bankov N., Ganeva A.	2016	Unpublished data
Centropyxidae Jung, 1942	Centropyxis Stein, 1857	Centropyxis ecornis (Ehrenberg, 1841) Leidy, 1879		Sphagnum spp.	Vitosha	Platoto_vtora terasa	1938 - 1947	Todorov M., Bankov N., Ganeva A.	2016	Unpublished data
Centropyxidae Jung, 1942	Centropyxis Stein, 1857	Centropyxis ecornis (Ehrenberg, 1841) Leidy, 1879		Sphagnum spp.	Stara Planina	Above the village Kopilovtsi (Kopren hut)	878 - 881	Todorov M., Bankov N., Ganeva A.	2016	Unpublished data
Centropyxidae Jung, 1942	Centropyxis Stein, 1857	Centropyxis ecornis (Ehrenberg, 1841) Leidy, 1879		Sphagnum spp.	Stara Planina	above the village Anton	1909	Todorov M., Bankov N., Ganeva A.	2016	Unpublished data
Centropyxidae Jung, 1942	Centropyxis Stein, 1857	Centropyxis ecornis (Ehrenberg, 1841) Leidy, 1879		Sphagnum spp.	Rila	Belmeken dam	1940 - 1966	Todorov M., Bankov N., Ganeva A.	2017	Unpublished data
Centropyxidae Jung, 1942	Centropyxis Stein, 1857	Centropyxis ecornis (Ehrenberg, 1841) Leidy, 1879		Sphagnum spp.	Rila	Smradlivo ezero area	2301	Todorov M., Bankov N., Ganeva A.	2017	Unpublished data
Centropyxidae Jung, 1942	Centropyxis Stein, 1857	Centropyxis ecornis (Ehrenberg, 1841) Leidy, 1879		Sphagnum spp.	Rila	Ribnite ezera area	2097	Todorov M., Bankov N., Ganeva A.	2017	Unpublished data
Centropyxidae Jung, 1942	Centropyxis Stein, 1857	Centropyxis ecornis (Ehrenberg, 1841) Leidy, 1879		Sphagnum spp.	Rila	Vada hut area	1992 - 1997	Todorov M., Bankov N., Ganeva A.	2017	Unpublished data
Centropyxidae Jung, 1942	Centropyxis Stein, 1857	Centropyxis ecornis (Ehrenberg, 1841) Leidy, 1879		Sphagnum spp.	Rila	Brezanski livadi	1608	Todorov M., Bankov N., Ganeva A.	2017	Unpublished data
Centropyxidae Jung, 1942	Centropyxis Stein, 1857	Centropyxis ecornis (Ehrenberg, 1841) Leidy, 1879		Sphagnum spp.	Rila	Seven Rila lakes	2225 - 2250	Todorov M., Bankov N., Ganeva A.	2017	Unpublished data
Centropyxidae Jung, 1942	Centropyxis Stein, 1857	Centropyxis ecornis (Ehrenberg, 1841) Leidy, 1879		Sphagnum spp.	Pirin	Popovo Lake area	2193 - 2249	Todorov M., Bankov N., Ganeva A.	2017	Unpublished data
Centropyxidae Jung, 1942	Centropyxis Stein, 1857	Centropyxis ecornis (Ehrenberg, 1841) Leidy, 1879		Sphagnum spp.	Pirin	Kamenitza hut area	1888	Todorov M., Bankov N., Ganeva A.	2017	Unpublished data
Centropyxidae Jung, 1942	Centropyxis Stein, 1857	Centropyxis ecornis (Ehrenberg, 1841) Leidy, 1879		Sphagnum spp.	Pirin	Popovi livadi	1386	Todorov M., Bankov N., Ganeva A.	2017	Unpublished data
Centropyxidae Jung, 1942	Centropyxis Stein, 1857	Centropyxis ecornis (Ehrenberg, 1841) Leidy, 1879		Sphagnum spp.	Pirin	Demyanitsa hut area	2183 - 2462	Todorov M., Bankov N., Ganeva A.	2017	Unpublished data
Centropyxidae Jung, 1942	Centropyxis Stein, 1857	Centropyxis ecornis (Ehrenberg, 1841) Leidy, 1879		Sphagnum spp.	Pirin	Vihren hut area	2067	Todorov M., Bankov N., Ganeva A.	2017	Unpublished data
Centropyxidae Jung, 1942	Centropyxis Stein, 1857	Centropyxis elongata (Penard, 1890) Thomas, 1959	C. elongata*	Sphagnum spp.	Pirin	Popovo ezero Lake		Golemansky V.	1974	La faune rhizopodique (Rhizopoda, Testacea) du littoral et du benthal du lac Popovo dans la montagne de Pirine.	Bulletin de l'Institut de Zoologie et Mesée 40: 47 - 58 In Bulgarian, with Russian and French summaries].
Centropyxidae Jung, 1942	Centropyxis Stein, 1857	Centropyxis elongata (Penard, 1890) Thomas, 1959	Centropyxis elongata (Penard) Thomas	Sphagnum spp.	Vitosha	Platoto	1800	Golemansky V., Todorov M.	1985	Comparative studies on the composition and distribution of the thecamoeban fauna (Rhizopoda, Testacea) in three types of soil in Vitosha Mountain.	Acta zoologica bulgarica29: 50 - 64 [In Bulgarian, with Russian and English summaries]
Centropyxidae Jung, 1942	Centropyxis Stein, 1857	Centropyxis elongata (Penard, 1890) Thomas, 1959	Centropyxis elongata (Penard) Thomas	Sphagnum spp.	Vitosha	Platoto		Golemansky V., Todorov M.	1990	Rhizopodic fauna (Protozoa, Rhizopoda) from Vitoša.	In: Fauna of Southwestern Bulgaria, Part 3. BAS, Sofia, 19 - 48. (In Bulgarian, with Russian and English summaries).
Centropyxidae Jung, 1942	Centropyxis Stein, 1857	Centropyxis elongata (Penard, 1890) Thomas, 1959	Centropyxis elongata	Sphagnum spp.	Vitosha	Vitosha	1800-1950	Todorov M.	1993	Testate amoebae (Protozoa, Rhizopoda) in soils of Vitoša Mountain (Bulgaria)	Acta zoologica bulgarica 46: 16 - 23
Centropyxidae Jung, 1942	Centropyxis Stein, 1857	Centropyxis elongata (Penard, 1890) Thomas, 1959	Centropyxis elongata	Sphagnum spp.	Vitosha	Vitosha	1800-1950	Todorov M., Golemansky V.	1995	Ecological characteristics of soil Testacea (Protozoa, Rhizopoda) of Vitoša Mountain (Bulgaria)	Acta zoologica bulgarica 48: 3 - 22
Centropyxidae Jung, 1942	Centropyxis Stein, 1857	Centropyxis elongata (Penard, 1890) Thomas, 1959	Centropyxis elongata (Penard) Thomas	Sphagnum spp.	Rila	Dolno ribno ezero Lake	2200	Todorov M., Golemansky V.	2000	Testate amoebae (Protozoa: Testacea) of the Glacial Lakes in the Rila National Park (Southwestern Bulgaria).	In: Golemansky, V., Naidenow, W. Biodiversity and Evolution of Glacial Water Ecosystems in the Rila Mountains. Professor Marin Drinov Academic PublIshing House, Sofia, 15-26 pp.
Centropyxidae Jung, 1942	Centropyxis Stein, 1857	Centropyxis elongata (Penard, 1890) Thomas, 1959	Centropyxis elongata (Penard, 1890) Thomas, 1959	Sphagnum spp.	Rhodopes	Blatistoto ezero Lake, peat bogs and swamps near Shiroka polyana dam	1500	Golemansky V., Todorov M., Temelkov B.	2006	Diversity and biotopic distribution of the Rhizopods (Rhizopoda: Lobosia and Filosia) from the Western Rhodopes (Bulgaria)	In: Beron, P. Biodiversity of Bulgaria. 3. Biodiversity of Western Rhodopes (Bulgaria and Greece) I. Pensoft & National Museumof Natural Histoty, Sofia, 205 - 220 pp.
Centropyxidae Jung, 1942	Centropyxis Stein, 1857	Centropyxis elongata (Penard, 1890) Thomas, 1959		Sphagnum spp.	Rila	Belmeken dam	1941 - 1968	Todorov M., Bankov N., Ganeva A.	2017	Unpublished data
Centropyxidae Jung, 1942	Centropyxis Stein, 1857	Centropyxis elongata (Penard, 1890) Thomas, 1959		Sphagnum spp.	Rila	Ribnite ezera area	2358	Todorov M., Bankov N., Ganeva A.	2017	Unpublished data
Centropyxidae Jung, 1942	Centropyxis Stein, 1857	Centropyxis elongata (Penard, 1890) Thomas, 1959		Sphagnum spp.	Rila	Vada hut area	1992	Todorov M., Bankov N., Ganeva A.	2017	Unpublished data
Centropyxidae Jung, 1942	Centropyxis Stein, 1857	Centropyxis elongata (Penard, 1890) Thomas, 1959		Sphagnum spp.	Rila	Brezanski livadi	1608	Todorov M., Bankov N., Ganeva A.	2017	Unpublished data
Centropyxidae Jung, 1942	Centropyxis Stein, 1857	Centropyxis elongata (Penard, 1890) Thomas, 1959		Sphagnum spp.	Rila	Seven Rila lakes	2225 - 2250	Todorov M., Bankov N., Ganeva A.	2017	Unpublished data
Centropyxidae Jung, 1942	Centropyxis Stein, 1857	Centropyxis elongata (Penard, 1890) Thomas, 1959		Sphagnum spp.	Pirin	Popovo Lake area	2193 - 2249	Todorov M., Bankov N., Ganeva A.	2017	Unpublished data
Centropyxidae Jung, 1942	Centropyxis Stein, 1857	Centropyxis elongata (Penard, 1890) Thomas, 1959		Sphagnum spp.	Pirin	Popovi livadi	1386	Todorov M., Bankov N., Ganeva A.	2017	Unpublished data
Centropyxidae Jung, 1942	Centropyxis Stein, 1857	Centropyxis elongata (Penard, 1890) Thomas, 1959		Sphagnum spp.	Pirin	Demyanitsa hut area	2314	Todorov M., Bankov N., Ganeva A.	2017	Unpublished data
Centropyxidae Jung, 1942	Centropyxis Stein, 1857	Centropyxis elongata (Penard, 1890) Thomas, 1959		Sphagnum spp.	Pirin	Vihren hut area	2062 - 2069	Todorov M., Bankov N., Ganeva A.	2017	Unpublished data
Centropyxidae Jung, 1942	Centropyxis Stein, 1857	Centropyxis gibba Deflandre, 1929	Centropyxis gibba Deflandre, 1929	Sphagnum spp.	Rila	Smradlivo ezero Lake	2294	Todorov M.	2005	Testate amoebae (Protozoa, Rhizopoda) of the glacial lake Smradlivo Ezero in the Rila National Park (Southwestern Bulgaria).	Acta Zoologica Bulgarica 57 (1), 2005: 13-23
Centropyxidae Jung, 1942	Centropyxis Stein, 1857	Centropyxis gibba Deflandre, 1929	Centropyxis gibba Deflandre, 1929	Sphagnum spp.	Rhodopes	peat bogs and swamps near Shiroka polyana dam		Golemansky V., Todorov M., Temelkov B.	2006	Diversity and biotopic distribution of the Rhizopods (Rhizopoda: Lobosia and Filosia) from the Western Rhodopes (Bulgaria)	In: Beron, P. Biodiversity of Bulgaria. 3. Biodiversity of Western Rhodopes (Bulgaria and Greece) I. Pensoft & National Museumof Natural Histoty, Sofia, 205 - 220 pp.
Centropyxidae Jung, 1942	Centropyxis Stein, 1857	Centropyxis hirsuta Deflandre, 1929	C. hirsuta DEFLANDRE, 1929	Sphagnum spp.	Rila	Dolno ribno ezero Lake	2220	Todorov M.	2004	Testate amoebae (Protozoa, Rhizopoda) of the Ribni Ezera Glacial Lakes in the Rila Mountains (South-West Bulgaria).	Acta zoologica bulgarica 56 (3): 243 - 252
Centropyxidae Jung, 1942	Centropyxis Stein, 1857	Centropyxis hirsuta Deflandre, 1929	C. hirsuta DEFLANDRE, 1929	Sphagnum spp.	Rila	Gorno ribno ezero Lake	2227	Todorov M.	2004	Testate amoebae (Protozoa, Rhizopoda) of the Ribni Ezera Glacial Lakes in the Rila Mountains (South-West Bulgaria).	Acta zoologica bulgarica 56 (3): 243 - 252
Centropyxidae Jung, 1942	Centropyxis Stein, 1857	Centropyxis laevigata Penard, 1890	Centropyxis laevigata Penard, 1890	Sphagnum spp.	Rhodopes	Blatistoto ezero Lake	1500	Golemansky V., Todorov M., Temelkov B.	2006	Diversity and biotopic distribution of the Rhizopods (Rhizopoda: Lobosia and Filosia) from the Western Rhodopes (Bulgaria)	In: Beron, P. Biodiversity of Bulgaria. 3. Biodiversity of Western Rhodopes (Bulgaria and Greece) I. Pensoft & National Museumof Natural Histoty, Sofia, 205 - 220 pp.
Centropyxidae Jung, 1942	Centropyxis Stein, 1857	Centropyxis minuta Deflandre, 1929	Centropyxis minuta Deflandre, 1929	Sphagnum spp.	Rhodopes	peat bogs and swampss near Dospat dam		Golemansky V., Todorov M., Temelkov B.	2006	Diversity and biotopic distribution of the Rhizopods (Rhizopoda: Lobosia and Filosia) from the Western Rhodopes (Bulgaria)	In: Beron, P. Biodiversity of Bulgaria. 3. Biodiversity of Western Rhodopes (Bulgaria and Greece) I. Pensoft & National Museumof Natural Histoty, Sofia, 205 - 220 pp.
Centropyxidae Jung, 1942	Centropyxis Stein, 1857	Centropyxis orbicularis Deflandre, 1929		Sphagnum spp.	Stara Planina	Above the village Kopilovtsi (Kopren hut)	887	Todorov M., Bankov N., Ganeva A.	2016	Unpublished data
Centropyxidae Jung, 1942	Centropyxis Stein, 1857	Centropyxis orbicularis Deflandre, 1929		Sphagnum spp.	Stara Planina	Petrohan	1379 - 1387	Todorov M., Bankov N., Ganeva A.	2016	Unpublished data
Centropyxidae Jung, 1942	Centropyxis Stein, 1857	Centropyxis orbicularis Deflandre, 1929		Sphagnum spp.	Rila	Brezanski livadi	1619	Todorov M., Bankov N., Ganeva A.	2017	Unpublished data
Centropyxidae Jung, 1942	Centropyxis Stein, 1857	Centropyxis orbicularis Deflandre, 1929		Sphagnum spp.	Rila	Vada hut area	1992	Todorov M., Bankov N., Ganeva A.	2017	Unpublished data
Centropyxidae Jung, 1942	Centropyxis Stein, 1857	Centropyxis orbicularis Deflandre, 1929		Sphagnum spp.	Pirin	Popovi livadi	1394	Todorov M., Bankov N., Ganeva A.	2017	Unpublished data
Centropyxidae Jung, 1942	Centropyxis Stein, 1857	Centropyxis orbicularis Deflandre, 1929		Sphagnum spp.	Pirin	Vihren hut area	2065	Todorov M., Bankov N., Ganeva A.	2017	Unpublished data
Centropyxidae Jung, 1942	Centropyxis Stein, 1857	Centropyxis plagiostoma Bonnet & Thomas, 1955	Centropyxis plagiostoma Bonnet & Thomas	Sphagnum spp.	Rila	Beli Iskar dam	1740	Golemansky V., Todorov M.	1993	Testate amoebae (Protozoa, Rhizopoda) in the watecatchment area and littoral of the "Beli Iskar" dam.	Acta zoologica bulgarica 46: 3 - 9
Centropyxidae Jung, 1942	Centropyxis Stein, 1857	Centropyxis plagiostoma Bonnet & Thomas, 1955	Centropyxis plagiostoma Bonnet & Thomas, 1955	Sphagnum spp.	Rhodopes	peat bogs and swamps near Shiroka polyana dam		Golemansky V., Todorov M., Temelkov B.	2006	Diversity and biotopic distribution of the Rhizopods (Rhizopoda: Lobosia and Filosia) from the Western Rhodopes (Bulgaria)	In: Beron, P. Biodiversity of Bulgaria. 3. Biodiversity of Western Rhodopes (Bulgaria and Greece) I. Pensoft & National Museumof Natural Histoty, Sofia, 205 - 220 pp.
Centropyxidae Jung, 1942	Centropyxis Stein, 1857	Centropyxis platystoma(Penard, 1890) Deflandre, 1929	Centropyxis platystoma (Penard) Deflandre, 1929	Sphagnum spp.	Vitosha	sphagnum mosses and temporary ponds from the water catchment area above Edelweiss hut	1750	Golemansky V.	1965	Étude sur les espèces et l'écologie des rhizopodes (Rhizopoda, Testacea) des hautes tourbières de la montagne Vitocha	Annuaire de l'Université de Sofia, Faculté de Biologie.59 (1): 17 - 38 [In Bulgarian, with Russian and French summaries].
Centropyxidae Jung, 1942	Centropyxis Stein, 1857	Centropyxis platystoma(Penard, 1890) Deflandre, 1929	Centropyxis platystoma (Penard) Deflandre	Sphagnum spp.	Vitosha	Platoto	1800	Golemansky V., Todorov M.	1985	Comparative studies on the composition and distribution of the thecamoeban fauna (Rhizopoda, Testacea) in three types of soil in Vitosha Mountain.	Acta zoologica bulgarica29: 50 - 64 [In Bulgarian, with Russian and English summaries]
Centropyxidae Jung, 1942	Centropyxis Stein, 1857	Centropyxis platystoma(Penard, 1890) Deflandre, 1929	Centropyxis platystoma (Penard) Deflandre	Sphagnum spp.	Vitosha	Edelweiss hut		Golemansky V., Todorov M.	1990	Rhizopodic fauna (Protozoa, Rhizopoda) from Vitoša.	In: Fauna of Southwestern Bulgaria, Part 3. BAS, Sofia, 19 - 48. (In Bulgarian, with Russian and English summaries).
Centropyxidae Jung, 1942	Centropyxis Stein, 1857	Centropyxis platystoma(Penard, 1890) Deflandre, 1929	Centropyxis platystoma (Penard) Deflandre	Sphagnum spp.	Vitosha	Platoto		Golemansky V., Todorov M.	1990	Rhizopodic fauna (Protozoa, Rhizopoda) from Vitoša.	In: Fauna of Southwestern Bulgaria, Part 3. BAS, Sofia, 19 - 48. (In Bulgarian, with Russian and English summaries).
Centropyxidae Jung, 1942	Centropyxis Stein, 1857	Centropyxis platystoma(Penard, 1890) Deflandre, 1929	Centropyxis platystoma var. armata Deflndre	Sphagnum spp.	Vitosha	Platoto		Golemansky V., Todorov M.	1990	Rhizopodic fauna (Protozoa, Rhizopoda) from Vitoša.	In: Fauna of Southwestern Bulgaria, Part 3. BAS, Sofia, 19 - 48. (In Bulgarian, with Russian and English summaries).
Centropyxidae Jung, 1942	Centropyxis Stein, 1857	Centropyxis platystoma(Penard, 1890) Deflandre, 1929	Centropyxis platystoma	Sphagnum spp.	Vitosha	Vitosha	1800-1950	Todorov M.	1993	Testate amoebae (Protozoa, Rhizopoda) in soils of Vitoša Mountain (Bulgaria)	Acta zoologica bulgarica 46: 16 - 23
Centropyxidae Jung, 1942	Centropyxis Stein, 1857	Centropyxis platystoma(Penard, 1890) Deflandre, 1929	Centropyxis platystoma var. armata	Sphagnum spp.	Vitosha	Vitosha	1800-1950	Todorov M.	1993	Testate amoebae (Protozoa, Rhizopoda) in soils of Vitoša Mountain (Bulgaria)	Acta zoologica bulgarica 46: 16 - 23
Centropyxidae Jung, 1942	Centropyxis Stein, 1857	Centropyxis platystoma(Penard, 1890) Deflandre, 1929	Centropyxis platystoma	Sphagnum spp.	Vitosha	Vitosha	1800-1950	Todorov M., Golemansky V.	1995	Ecological characteristics of soil Testacea (Protozoa, Rhizopoda) of Vitoša Mountain (Bulgaria)	Acta zoologica bulgarica 48: 3 - 22
Centropyxidae Jung, 1942	Centropyxis Stein, 1857	Centropyxis platystoma(Penard, 1890) Deflandre, 1929	Centropyxis platystoma var. armata	Sphagnum spp.	Vitosha	Vitosha	1800-1950	Todorov M., Golemansky V.	1995	Ecological characteristics of soil Testacea (Protozoa, Rhizopoda) of Vitoša Mountain (Bulgaria)	Acta zoologica bulgarica 48: 3 - 22
Centropyxidae Jung, 1942	Centropyxis Stein, 1857	Centropyxis platystoma(Penard, 1890) Deflandre, 1929	Centropyxis platystoma (Penard) Deflandre	Sphagnum spp.	Rila	Salzata Lake, Okoto Lake, Babreka Lake, Bliznaka Lake, Detelinata Lake, Ribnoto ezero Lake , Dolno ezero Lake, Skakavica Lake, Chernoto gyolche, Suhoto ezero Lake		Todorov M., Golemansky V.	2000	Testate amoebae (Protozoa: Testacea) of the Glacial Lakes in the Rila National Park (Southwestern Bulgaria).	In: Golemansky, V., Naidenow, W. Biodiversity and Evolution of Glacial Water Ecosystems in the Rila Mountains. Professor Marin Drinov Academic PublIshing House, Sofia, 15-26 pp.
Centropyxidae Jung, 1942	Centropyxis Stein, 1857	Centropyxis platystoma(Penard, 1890) Deflandre, 1929	Centropyxis platystoma (Penard, 1890) Deflandre, 1929	Sphagnum spp.	Rila	Smradlivo ezero Lake	2294	Todorov M.	2005	Testate amoebae (Protozoa, Rhizopoda) of the glacial lake Smradlivo Ezero in the Rila National Park (Southwestern Bulgaria).	Acta Zoologica Bulgarica 57 (1), 2005: 13-23
Centropyxidae Jung, 1942	Centropyxis Stein, 1857	Centropyxis platystoma(Penard, 1890) Deflandre, 1929	Centropyxis platystoma (Penard, 1890) Deflandre, 1929	Sphagnum spp.	Rhodopes	Blatistoto ezero Lake, peat bogs and swamps near Shiroka polyana dam	1500	Golemansky V., Todorov M., Temelkov B.	2006	Diversity and biotopic distribution of the Rhizopods (Rhizopoda: Lobosia and Filosia) from the Western Rhodopes (Bulgaria)	In: Beron, P. Biodiversity of Bulgaria. 3. Biodiversity of Western Rhodopes (Bulgaria and Greece) I. Pensoft & National Museumof Natural Histoty, Sofia, 205 - 220 pp.
Centropyxidae Jung, 1942	Centropyxis Stein, 1857	Centropyxis platystoma(Penard, 1890) Deflandre, 1929		Sphagnum spp.	Vitosha	Konyarnika_above the old 'Tea house'	1784 - 1793	Todorov M., Bankov N., Ganeva A.	2016	Unpublished data
Centropyxidae Jung, 1942	Centropyxis Stein, 1857	Centropyxis platystoma(Penard, 1890) Deflandre, 1929		Sphagnum spp.	Vitosha	Platoto	1793 - 1871	Todorov M., Bankov N., Ganeva A.	2016	Unpublished data
Centropyxidae Jung, 1942	Centropyxis Stein, 1857	Centropyxis platystoma(Penard, 1890) Deflandre, 1929		Sphagnum spp.	Vitosha	Platoto_vtora terasa	1924 - 1950	Todorov M., Bankov N., Ganeva A.	2016	Unpublished data
Centropyxidae Jung, 1942	Centropyxis Stein, 1857	Centropyxis platystoma(Penard, 1890) Deflandre, 1929		Sphagnum spp.	Stara Planina	Above the village Kopilovtsi (Kopren hut)	878 - 885	Todorov M., Bankov N., Ganeva A.	2016	Unpublished data
Centropyxidae Jung, 1942	Centropyxis Stein, 1857	Centropyxis platystoma(Penard, 1890) Deflandre, 1929		Sphagnum spp.	Stara Planina	Petrohan	1385	Todorov M., Bankov N., Ganeva A.	2016	Unpublished data
Centropyxidae Jung, 1942	Centropyxis Stein, 1857	Centropyxis platystoma(Penard, 1890) Deflandre, 1929		Sphagnum spp.	Stara Planina	above the village Anton	1898 - 1933	Todorov M., Bankov N., Ganeva A.	2016	Unpublished data
Centropyxidae Jung, 1942	Centropyxis Stein, 1857	Centropyxis platystoma(Penard, 1890) Deflandre, 1929		Sphagnum spp.	Rila	Belmeken dam	1965	Todorov M., Bankov N., Ganeva A.	2017	Unpublished data
Centropyxidae Jung, 1942	Centropyxis Stein, 1857	Centropyxis platystoma(Penard, 1890) Deflandre, 1929		Sphagnum spp.	Rila	Smradlivo ezero area	2306	Todorov M., Bankov N., Ganeva A.	2017	Unpublished data
Centropyxidae Jung, 1942	Centropyxis Stein, 1857	Centropyxis platystoma(Penard, 1890) Deflandre, 1929		Sphagnum spp.	Rila	Ribnite ezera area	2358	Todorov M., Bankov N., Ganeva A.	2017	Unpublished data
Centropyxidae Jung, 1942	Centropyxis Stein, 1857	Centropyxis platystoma(Penard, 1890) Deflandre, 1929		Sphagnum spp.	Rila	Vada hut area	1992 - 1997	Todorov M., Bankov N., Ganeva A.	2017	Unpublished data
Centropyxidae Jung, 1942	Centropyxis Stein, 1857	Centropyxis platystoma(Penard, 1890) Deflandre, 1929		Sphagnum spp.	Rila	Brezanski livadi	1608 - 1611	Todorov M., Bankov N., Ganeva A.	2017	Unpublished data
Centropyxidae Jung, 1942	Centropyxis Stein, 1857	Centropyxis platystoma(Penard, 1890) Deflandre, 1929		Sphagnum spp.	Rila	Seven Rila lakes	2225 - 2240	Todorov M., Bankov N., Ganeva A.	2017	Unpublished data
Centropyxidae Jung, 1942	Centropyxis Stein, 1857	Centropyxis platystoma(Penard, 1890) Deflandre, 1929		Sphagnum spp.	Pirin	Popovo Lake area	2193 - 2249	Todorov M., Bankov N., Ganeva A.	2017	Unpublished data
Centropyxidae Jung, 1942	Centropyxis Stein, 1857	Centropyxis platystoma(Penard, 1890) Deflandre, 1929		Sphagnum spp.	Pirin	Kamenitza hut area	1888 - 2075	Todorov M., Bankov N., Ganeva A.	2017	Unpublished data
Centropyxidae Jung, 1942	Centropyxis Stein, 1857	Centropyxis platystoma(Penard, 1890) Deflandre, 1929		Sphagnum spp.	Pirin	Demyanitsa hut area	2183 - 2314	Todorov M., Bankov N., Ganeva A.	2017	Unpublished data
Centropyxidae Jung, 1942	Centropyxis Stein, 1857	Centropyxis platystoma(Penard, 1890) Deflandre, 1929		Sphagnum spp.	Pirin	Vihren hut area	2062 - 2069	Todorov M., Bankov N., Ganeva A.	2017	Unpublished data
Centropyxidae Jung, 1942	Centropyxis Stein, 1857	Centropyxis spinosa (Cash, 1905) Deflandre, 1929	Centropyxis spinosa	Sphagnum spp.	Vitosha	Vitosha	1800-1950	Todorov M.	1993	Testate amoebae (Protozoa, Rhizopoda) in soils of Vitoša Mountain (Bulgaria)	Acta zoologica bulgarica 46: 16 - 23
Centropyxidae Jung, 1942	Centropyxis Stein, 1857	Centropyxis spinosa (Cash, 1905) Deflandre, 1929	Centropyxis spinosa	Sphagnum spp.	Vitosha	Vitosha	1800-1950	Todorov M., Golemansky V.	1995	Ecological characteristics of soil Testacea (Protozoa, Rhizopoda) of Vitoša Mountain (Bulgaria)	Acta zoologica bulgarica 48: 3 - 22
Centropyxidae Jung, 1942	Centropyxis Stein, 1857	Centropyxis spinosa (Cash, 1905) Deflandre, 1929		Sphagnum spp.	Pirin	Demyanitsa hut area	2314	Todorov M., Bankov N., Ganeva A.	2017	Unpublished data
Centropyxidae Jung, 1942	Centropyxis Stein, 1857	Centropyxis sylvatica (Deflandre, 1929) Bonnet & Thomas, 1955	Centropyxis sylvatica (Deflandre) Thomas, 1955	Sphagnum spp.	Vitosha	Platoto	1750-1800	Golemansky V.	1965	Étude sur les espèces et l'écologie des rhizopodes (Rhizopoda, Testacea) des hautes tourbières de la montagne Vitocha	Annuaire de l'Université de Sofia, Faculté de Biologie.59 (1): 17 - 38 [In Bulgarian, with Russian and French summaries].
Centropyxidae Jung, 1942	Centropyxis Stein, 1857	Centropyxis sylvatica (Deflandre, 1929) Bonnet & Thomas, 1955	C. sylvatica*	Sphagnum spp.	Pirin	Popovo ezero Lake		Golemansky V.	1974	La faune rhizopodique (Rhizopoda, Testacea) du littoral et du benthal du lac Popovo dans la montagne de Pirine.	Bulletin de l'Institut de Zoologie et Mesée 40: 47 - 58 In Bulgarian, with Russian and French summaries].
Centropyxidae Jung, 1942	Centropyxis Stein, 1857	Centropyxis sylvatica (Deflandre, 1929) Bonnet & Thomas, 1955	Centropyxis sylvatica (Deflandre) Thomas	Sphagnum spp.	Vitosha	Mecha polyana area	1800	Golemansky V., Todorov M.	1985	Comparative studies on the composition and distribution of the thecamoeban fauna (Rhizopoda, Testacea) in three types of soil in Vitosha Mountain.	Acta zoologica bulgarica29: 50 - 64 [In Bulgarian, with Russian and English summaries]
Centropyxidae Jung, 1942	Centropyxis Stein, 1857	Centropyxis sylvatica (Deflandre, 1929) Bonnet & Thomas, 1955	Centripyxis sylvatica (Deflandre) Thomas	Sphagnum spp.	Vitosha	Platoto		Golemansky V., Todorov M.	1990	Rhizopodic fauna (Protozoa, Rhizopoda) from Vitoša.	In: Fauna of Southwestern Bulgaria, Part 3. BAS, Sofia, 19 - 48. (In Bulgarian, with Russian and English summaries).
Centropyxidae Jung, 1942	Centropyxis Stein, 1857	Centropyxis sylvatica (Deflandre, 1929) Bonnet & Thomas, 1955	Centripyxis sylvatica (Deflandre) Thomas	Sphagnum spp.	Vitosha	Mecha polyana area		Golemansky V., Todorov M.	1990	Rhizopodic fauna (Protozoa, Rhizopoda) from Vitoša.	In: Fauna of Southwestern Bulgaria, Part 3. BAS, Sofia, 19 - 48. (In Bulgarian, with Russian and English summaries).
Centropyxidae Jung, 1942	Centropyxis Stein, 1857	Centropyxis sylvatica (Deflandre, 1929) Bonnet & Thomas, 1955	Centropyxis sylvatica	Sphagnum spp.	Vitosha	Vitosha	1800-1950	Todorov M.	1993	Testate amoebae (Protozoa, Rhizopoda) in soils of Vitoša Mountain (Bulgaria)	Acta zoologica bulgarica 46: 16 - 23
Centropyxidae Jung, 1942	Centropyxis Stein, 1857	Centropyxis sylvatica (Deflandre, 1929) Bonnet & Thomas, 1955	Centropyxis sylvatica (Deflandre) Thomas	Sphagnum spp.	Rila	Beli Iskar dam	1740	Golemansky V., Todorov M.	1993	Testate amoebae (Protozoa, Rhizopoda) in the watecatchment area and littoral of the "Beli Iskar" dam.	Acta zoologica bulgarica 46: 3 - 9
Centropyxidae Jung, 1942	Centropyxis Stein, 1857	Centropyxis sylvatica (Deflandre, 1929) Bonnet & Thomas, 1955	Centropyxis sylvatica	Sphagnum spp.	Vitosha	Vitosha	1800-1950	Todorov M., Golemansky V.	1995	Ecological characteristics of soil Testacea (Protozoa, Rhizopoda) of Vitoša Mountain (Bulgaria)	Acta zoologica bulgarica 48: 3 - 22
Centropyxidae Jung, 1942	Centropyxis Stein, 1857	Centropyxis sylvatica (Deflandre, 1929) Bonnet & Thomas, 1955	C. sylvatica (DEFLANDRE, 1929) BONNET & THOMAS, 1955	Sphagnum spp.	Rila	Dolno ribno ezero Lake	2220	Todorov M.	2004	Testate amoebae (Protozoa, Rhizopoda) of the Ribni Ezera Glacial Lakes in the Rila Mountains (South-West Bulgaria).	Acta zoologica bulgarica 56 (3): 243 - 252
Centropyxidae Jung, 1942	Centropyxis Stein, 1857	Centropyxis sylvatica (Deflandre, 1929) Bonnet & Thomas, 1955	C. sylvatica (DEFLANDRE, 1929) BONNET & THOMAS, 1955	Sphagnum spp.	Rila	Gorno ribno ezero Lake	2227	Todorov M.	2004	Testate amoebae (Protozoa, Rhizopoda) of the Ribni Ezera Glacial Lakes in the Rila Mountains (South-West Bulgaria).	Acta zoologica bulgarica 56 (3): 243 - 252
Centropyxidae Jung, 1942	Centropyxis Stein, 1857	Centropyxis sylvatica (Deflandre, 1929) Bonnet & Thomas, 1955	Centropyxis sylvatica (Deflandre, 1929) Bonnet & Thomas, 1955	Sphagnum spp.	Rila	Smradlivo ezero Lake	2294	Todorov M.	2005	Testate amoebae (Protozoa, Rhizopoda) of the glacial lake Smradlivo Ezero in the Rila National Park (Southwestern Bulgaria).	Acta Zoologica Bulgarica 57 (1), 2005: 13-23
Centropyxidae Jung, 1942	Centropyxis Stein, 1857	Centropyxis sylvatica (Deflandre, 1929) Bonnet & Thomas, 1955	Centropyxis sylvatica (Deflandre, 1929) Bonnet & Thomas, 1955	Sphagnum spp.	Rhodopes	peat bogs and swamps from Chatama (near to Beglika dam), peat bogs and swamps near Shiroka polyana dam		Golemansky V., Todorov M., Temelkov B.	2006	Diversity and biotopic distribution of the Rhizopods (Rhizopoda: Lobosia and Filosia) from the Western Rhodopes (Bulgaria)	In: Beron, P. Biodiversity of Bulgaria. 3. Biodiversity of Western Rhodopes (Bulgaria and Greece) I. Pensoft & National Museumof Natural Histoty, Sofia, 205 - 220 pp.
Centropyxidae Jung, 1942	Centropyxis Stein, 1857	Centropyxis sylvatica (Deflandre, 1929) Bonnet & Thomas, 1955		Sphagnum spp.	Vitosha	Konyarnika_above the old 'Tea house'	1784	Todorov M., Bankov N., Ganeva A.	2016	Unpublished data
Centropyxidae Jung, 1942	Centropyxis Stein, 1857	Centropyxis sylvatica (Deflandre, 1929) Bonnet & Thomas, 1955		Sphagnum spp.	Vitosha	Platoto	1793 - 1871	Todorov M., Bankov N., Ganeva A.	2016	Unpublished data
Centropyxidae Jung, 1942	Centropyxis Stein, 1857	Centropyxis sylvatica (Deflandre, 1929) Bonnet & Thomas, 1955		Sphagnum spp.	Vitosha	Platoto_vtora terasa	1924 - 1950	Todorov M., Bankov N., Ganeva A.	2016	Unpublished data
Centropyxidae Jung, 1942	Centropyxis Stein, 1857	Centropyxis sylvatica (Deflandre, 1929) Bonnet & Thomas, 1955		Sphagnum spp.	Stara Planina	Petrohan	1372 - 1471	Todorov M., Bankov N., Ganeva A.	2016	Unpublished data
Centropyxidae Jung, 1942	Centropyxis Stein, 1857	Centropyxis sylvatica (Deflandre, 1929) Bonnet & Thomas, 1955		Sphagnum spp.	Stara Planina	above the village Anton	1933	Todorov M., Bankov N., Ganeva A.	2016	Unpublished data
Centropyxidae Jung, 1942	Centropyxis Stein, 1857	Centropyxis sylvatica (Deflandre, 1929) Bonnet & Thomas, 1955		Sphagnum spp.	Rila	Vada hut area	1997	Todorov M., Bankov N., Ganeva A.	2017	Unpublished data
Centropyxidae Jung, 1942	Centropyxis Stein, 1857	Centropyxis sylvatica (Deflandre, 1929) Bonnet & Thomas, 1955		Sphagnum spp.	Rila	Brezanski livadi	1610 - 1619	Todorov M., Bankov N., Ganeva A.	2017	Unpublished data
Centropyxidae Jung, 1942	Centropyxis Stein, 1857	Centropyxis sylvatica (Deflandre, 1929) Bonnet & Thomas, 1955		Sphagnum spp.	Pirin	Popovo Lake area	2193	Todorov M., Bankov N., Ganeva A.	2017	Unpublished data
Centropyxidae Jung, 1942	Centropyxis Stein, 1857	Centropyxis sylvatica (Deflandre, 1929) Bonnet & Thomas, 1955		Sphagnum spp.	Pirin	Kamenitza hut area	1885	Todorov M., Bankov N., Ganeva A.	2017	Unpublished data
Centropyxidae Jung, 1942	Centropyxis Stein, 1857	Centropyxis sylvatica (Deflandre, 1929) Bonnet & Thomas, 1955		Sphagnum spp.	Pirin	Demyanitsa hut area	2183	Todorov M., Bankov N., Ganeva A.	2017	Unpublished data
Centropyxidae Jung, 1942	Centropyxis Stein, 1857	Centropyxis sylvatica (Deflandre, 1929) Bonnet & Thomas, 1955		Sphagnum spp.	Pirin	Vihren hut area	2065 - 2069	Todorov M., Bankov N., Ganeva A.	2017	Unpublished data
Trinematidae Hoogenraad & De Groot 1940, emend Adl et al. 2012	Corythion Taránek, 1881	Corythion delamarei Bonnet & Thomas, 1960	Corythion delamarei Bonnet & Thomas	Sphagnum spp.	Vitosha	Vitosha	1800-1950	Todorov M.	1993	Testate amoebae (Protozoa, Rhizopoda) in soils of Vitoša Mountain (Bulgaria)	Acta zoologica bulgarica 46: 16 - 23
Trinematidae Hoogenraad & De Groot 1940, emend Adl et al. 2012	Corythion Taránek, 1881	Corythion delamarei Bonnet & Thomas, 1960	Corythion delamarei	Sphagnum spp.	Vitosha	Vitosha	1800-1950	Todorov M., Golemansky V.	1995	Ecological characteristics of soil Testacea (Protozoa, Rhizopoda) of Vitoša Mountain (Bulgaria)	Acta zoologica bulgarica 48: 3 - 22
Trinematidae Hoogenraad & De Groot 1940, emend Adl et al. 2012	Corythion Taránek, 1881	Corythion dubium C2195 1881		Sphagnum spp.	Rila	Ribnite ezera area	2097 - 2358	Todorov M., Bankov N., Ganeva A.	2017	Unpublished data
Trinematidae Hoogenraad & De Groot 1940, emend Adl et al. 2012	Corythion Taránek, 1881	Corythion dubium Taránek, 1881	Corythion dubium Taranek	Sphagnum spp.	Rila	Musala		Pateff P.	1924	Beitrag zur Kenntnis der Süsswasserrhizopoden von Bulgarien	Arbeiten der Bulgarischen Naturforschenden Gesellschaft BD. XI: 1 - 46 [In Bulgarian, with German summary].
Trinematidae Hoogenraad & De Groot 1940, emend Adl et al. 2012	Corythion Taránek, 1881	Corythion dubium Taránek, 1881	Corythion dubium Taranek	Sphagnum spp.	Vitosha	Vitosha		Pateff P.	1924	Beitrag zur Kenntnis der Süsswasserrhizopoden von Bulgarien	Arbeiten der Bulgarischen Naturforschenden Gesellschaft BD. XI: 1 - 46 [In Bulgarian, with German summary].
Trinematidae Hoogenraad & De Groot 1940, emend Adl et al. 2012	Corythion Taránek, 1881	Corythion dubium Taránek, 1881	Corythion dubium Tanarek, 1882	Sphagnum spp.	Vitosha	Platoto, springs area of Boyanska reka,water catchment area between Kamen dyal peak and Chernata skala peak,Mecha polyana area, Aleko hut area, springs area of Vladayska reka below Cherni vrah, temporary ponds from the water catchment area above Edelweiss hut, sphagnum marshland area between Edelweiss hut and Broks hut, springs of Matnitza river, Kumata hut - Cherni vrah path	1650-2000	Golemansky V.	1965	Étude sur les espèces et l'écologie des rhizopodes (Rhizopoda, Testacea) des hautes tourbières de la montagne Vitocha	Annuaire de l'Université de Sofia, Faculté de Biologie.59 (1): 17 - 38 [In Bulgarian, with Russian and French summaries].
Trinematidae Hoogenraad & De Groot 1940, emend Adl et al. 2012	Corythion Taránek, 1881	Corythion dubium Taránek, 1881	Corythion dubium	Sphagnum spp.	Rhodopes	Blatistoto ezero Lake	1500	Golemansky V.	1968	On the species composition and distribution of the rhizopod fauna of upper Smolian Lakes	Bulletin de l'Institut de Zoologie et Musée de Sofia 27: 171 - 187 [In Bulgarian, with Russian and English summaries].
Trinematidae Hoogenraad & De Groot 1940, emend Adl et al. 2012	Corythion Taránek, 1881	Corythion dubium Taránek, 1881	Corythion dubium*	Sphagnum spp.	Pirin	Popovo ezero Lake		Golemansky V.	1974	La faune rhizopodique (Rhizopoda, Testacea) du littoral et du benthal du lac Popovo dans la montagne de Pirine.	Bulletin de l'Institut de Zoologie et Mesée 40: 47 - 58 In Bulgarian, with Russian and French summaries].
Trinematidae Hoogenraad & De Groot 1940, emend Adl et al. 2012	Corythion Taránek, 1881	Corythion dubium Taránek, 1881	Corythion dubium Taranek	Sphagnum spp.	Vitosha	Mecha polyana area, Kumata hut	1800-1850	Golemansky V., Todorov M.	1985	Comparative studies on the composition and distribution of the thecamoeban fauna (Rhizopoda, Testacea) in three types of soil in Vitosha Mountain.	Acta zoologica bulgarica29: 50 - 64 [In Bulgarian, with Russian and English summaries]
Trinematidae Hoogenraad & De Groot 1940, emend Adl et al. 2012	Corythion Taránek, 1881	Corythion dubium Taránek, 1881	Corythion dubium Taranek	Sphagnum spp.	Vitosha	-		Golemansky V., Todorov M.	1990	Rhizopodic fauna (Protozoa, Rhizopoda) from Vitoša.	In: Fauna of Southwestern Bulgaria, Part 3. BAS, Sofia, 19 - 48. (In Bulgarian, with Russian and English summaries).
Trinematidae Hoogenraad & De Groot 1940, emend Adl et al. 2012	Corythion Taránek, 1881	Corythion dubium Taránek, 1881	Corythion dubium Taranek	Sphagnum spp.	Vitosha	Platoto, Mecha polyana area, Kamen dyal peak, Aleko hut,Kumata hut, Broks hut, Edelweiss hut, water catchment area		Golemansky V., Todorov M.	1990	Rhizopodic fauna (Protozoa, Rhizopoda) from Vitoša.	In: Fauna of Southwestern Bulgaria, Part 3. BAS, Sofia, 19 - 48. (In Bulgarian, with Russian and English summaries).
Trinematidae Hoogenraad & De Groot 1940, emend Adl et al. 2012	Corythion Taránek, 1881	Corythion dubium Taránek, 1881	Corythion dubium Taranek	Sphagnum spp.	Vitosha	Kumata hut		Golemansky V., Todorov M.	1990	Rhizopodic fauna (Protozoa, Rhizopoda) from Vitoša.	In: Fauna of Southwestern Bulgaria, Part 3. BAS, Sofia, 19 - 48. (In Bulgarian, with Russian and English summaries).
Trinematidae Hoogenraad & De Groot 1940, emend Adl et al. 2012	Corythion Taránek, 1881	Corythion dubium Taránek, 1881	Corythion dubium	Sphagnum spp.	Vitosha	Vitosha	1800-1950	Todorov M.	1993	Testate amoebae (Protozoa, Rhizopoda) in soils of Vitoša Mountain (Bulgaria)	Acta zoologica bulgarica 46: 16 - 23
Trinematidae Hoogenraad & De Groot 1940, emend Adl et al. 2012	Corythion Taránek, 1881	Corythion dubium Taránek, 1881	Corythion dubium var. aerophila	Sphagnum spp.	Vitosha	Vitosha	1800-1950	Todorov M.	1993	Testate amoebae (Protozoa, Rhizopoda) in soils of Vitoša Mountain (Bulgaria)	Acta zoologica bulgarica 46: 16 - 23
Trinematidae Hoogenraad & De Groot 1940, emend Adl et al. 2012	Corythion Taránek, 1881	Corythion dubium Taránek, 1881	Corythion dubium var. orbicularis	Sphagnum spp.	Vitosha	Vitosha	1800-1950	Todorov M.	1993	Testate amoebae (Protozoa, Rhizopoda) in soils of Vitoša Mountain (Bulgaria)	Acta zoologica bulgarica 46: 16 - 23
Trinematidae Hoogenraad & De Groot 1940, emend Adl et al. 2012	Corythion Taránek, 1881	Corythion dubium Taránek, 1881	Corythion dubium Taranek	Sphagnum spp.	Rila	Beli Iskar dam	1740	Golemansky V., Todorov M.	1993	Testate amoebae (Protozoa, Rhizopoda) in the watecatchment area and littoral of the "Beli Iskar" dam.	Acta zoologica bulgarica 46: 3 - 9
Trinematidae Hoogenraad & De Groot 1940, emend Adl et al. 2012	Corythion Taránek, 1881	Corythion dubium Taránek, 1881	Corythion dubium	Sphagnum spp.	Vitosha	Vitosha	1800-1950	Todorov M., Golemansky V.	1995	Ecological characteristics of soil Testacea (Protozoa, Rhizopoda) of Vitoša Mountain (Bulgaria)	Acta zoologica bulgarica 48: 3 - 22
Trinematidae Hoogenraad & De Groot 1940, emend Adl et al. 2012	Corythion Taránek, 1881	Corythion dubium Taránek, 1881	Corythion dubium var. aerophila	Sphagnum spp.	Vitosha	Vitosha	1800-1950	Todorov M., Golemansky V.	1995	Ecological characteristics of soil Testacea (Protozoa, Rhizopoda) of Vitoša Mountain (Bulgaria)	Acta zoologica bulgarica 48: 3 - 22
Trinematidae Hoogenraad & De Groot 1940, emend Adl et al. 2012	Corythion Taránek, 1881	Corythion dubium Taránek, 1881	Corythion dubium var. orbicularis	Sphagnum spp.	Vitosha	Vitosha	1800-1950	Todorov M., Golemansky V.	1995	Ecological characteristics of soil Testacea (Protozoa, Rhizopoda) of Vitoša Mountain (Bulgaria)	Acta zoologica bulgarica 48: 3 - 22
Trinematidae Hoogenraad & De Groot 1940, emend Adl et al. 2012	Corythion Taránek, 1881	Corythion dubium Taránek, 1881	Corythion dubium Taranek	Sphagnum spp.	Rila	Okoto Lake , Suhoto ezero Lake, Gorno ribno ezero Lake, Dolno ribno ezero Lake, Kanarsko ezero Lake	1892 - 2440	Todorov M., Golemansky V.	2000	Testate amoebae (Protozoa: Testacea) of the Glacial Lakes in the Rila National Park (Southwestern Bulgaria).	In: Golemansky, V., Naidenow, W. Biodiversity and Evolution of Glacial Water Ecosystems in the Rila Mountains. Professor Marin Drinov Academic PublIshing House, Sofia, 15-26 pp.
Trinematidae Hoogenraad & De Groot 1940, emend Adl et al. 2012	Corythion Taránek, 1881	Corythion dubium Taránek, 1881	Corythion dubium TARANEK, 1881	Sphagnum spp.	Rila	Gorno ribno ezero Lake	2227	Todorov M.	2004	Testate amoebae (Protozoa, Rhizopoda) of the Ribni Ezera Glacial Lakes in the Rila Mountains (South-West Bulgaria).	Acta zoologica bulgarica 56 (3): 243 - 252
Trinematidae Hoogenraad & De Groot 1940, emend Adl et al. 2012	Corythion Taránek, 1881	Corythion dubium Taránek, 1881	Corythion dubium Taranek, 1881	Sphagnum spp.	Rila	Smradlivo ezero Lake	2294	Todorov M.	2005	Testate amoebae (Protozoa, Rhizopoda) of the glacial lake Smradlivo Ezero in the Rila National Park (Southwestern Bulgaria).	Acta Zoologica Bulgarica 57 (1), 2005: 13-23
Trinematidae Hoogenraad & De Groot 1940, emend Adl et al. 2012	Corythion Taránek, 1881	Corythion dubium Taránek, 1881	Corythion dubium Taranek, 1881	Sphagnum spp.	Rhodopes	Blatistoto ezero Lake, peat bogs and swamps near Sveti Konstantin, peat bogs and swamps near Shiroka polyan dam, peat bogs and swamps near Dospat dam	1500	Golemansky V., Todorov M., Temelkov B.	2006	Diversity and biotopic distribution of the Rhizopods (Rhizopoda: Lobosia and Filosia) from the Western Rhodopes (Bulgaria)	In: Beron, P. Biodiversity of Bulgaria. 3. Biodiversity of Western Rhodopes (Bulgaria and Greece) I. Pensoft & National Museumof Natural Histoty, Sofia, 205 - 220 pp.
Trinematidae Hoogenraad & De Groot 1940, emend Adl et al. 2012	Corythion Taránek, 1881	Corythion dubium Taránek, 1881		Sphagnum spp.	Vitosha	Konyarnika_above the old 'Tea house'	1784 - 1792	Todorov M., Bankov N., Ganeva A.	2016	Unpublished data
Trinematidae Hoogenraad & De Groot 1940, emend Adl et al. 2012	Corythion Taránek, 1881	Corythion dubium Taránek, 1881		Sphagnum spp.	Vitosha	Platoto	1793 - 1871	Todorov M., Bankov N., Ganeva A.	2016	Unpublished data
Trinematidae Hoogenraad & De Groot 1940, emend Adl et al. 2012	Corythion Taránek, 1881	Corythion dubium Taránek, 1881		Sphagnum spp.	Vitosha	Platoto_vtora terasa	1918 - 1950	Todorov M., Bankov N., Ganeva A.	2016	Unpublished data
Trinematidae Hoogenraad & De Groot 1940, emend Adl et al. 2012	Corythion Taránek, 1881	Corythion dubium Taránek, 1881		Sphagnum spp.	Stara Planina	Above the village Kopilovtsi (Kopren hut)	878 - 887	Todorov M., Bankov N., Ganeva A.	2016	Unpublished data
Trinematidae Hoogenraad & De Groot 1940, emend Adl et al. 2012	Corythion Taránek, 1881	Corythion dubium Taránek, 1881		Sphagnum spp.	Stara Planina	Petrohan	1372 - 1471	Todorov M., Bankov N., Ganeva A.	2016	Unpublished data
Trinematidae Hoogenraad & De Groot 1940, emend Adl et al. 2012	Corythion Taránek, 1881	Corythion dubium Taránek, 1881		Sphagnum spp.	Stara Planina	above the village Anton	1898 - 1933	Todorov M., Bankov N., Ganeva A.	2016	Unpublished data
Trinematidae Hoogenraad & De Groot 1940, emend Adl et al. 2012	Corythion Taránek, 1881	Corythion dubium Taránek, 1881		Sphagnum spp.	Rila	Belmeken dam	1940 - 1968	Todorov M., Bankov N., Ganeva A.	2017	Unpublished data
Trinematidae Hoogenraad & De Groot 1940, emend Adl et al. 2012	Corythion Taránek, 1881	Corythion dubium Taránek, 1881		Sphagnum spp.	Rila	Smradlivo ezero area	2212 - 2301	Todorov M., Bankov N., Ganeva A.	2017	Unpublished data
Trinematidae Hoogenraad & De Groot 1940, emend Adl et al. 2012	Corythion Taránek, 1881	Corythion dubium Taránek, 1881		Sphagnum spp.	Rila	Vada hut area	1992 - 1997	Todorov M., Bankov N., Ganeva A.	2017	Unpublished data
Trinematidae Hoogenraad & De Groot 1940, emend Adl et al. 2012	Corythion Taránek, 1881	Corythion dubium Taránek, 1881		Sphagnum spp.	Rila	Brezanski livadi	1602 - 1619	Todorov M., Bankov N., Ganeva A.	2017	Unpublished data
Trinematidae Hoogenraad & De Groot 1940, emend Adl et al. 2012	Corythion Taránek, 1881	Corythion dubium Taránek, 1881		Sphagnum spp.	Rila	Govedartzi village	1275	Todorov M., Bankov N., Ganeva A.	2017	Unpublished data
Trinematidae Hoogenraad & De Groot 1940, emend Adl et al. 2012	Corythion Taránek, 1881	Corythion dubium Taránek, 1881		Sphagnum spp.	Rila	Seven Rila lakes	2214 - 2252	Todorov M., Bankov N., Ganeva A.	2017	Unpublished data
Trinematidae Hoogenraad & De Groot 1940, emend Adl et al. 2012	Corythion Taránek, 1881	Corythion dubium Taránek, 1881		Sphagnum spp.	Pirin	Popovo Lake area	2193 - 2243	Todorov M., Bankov N., Ganeva A.	2017	Unpublished data
Trinematidae Hoogenraad & De Groot 1940, emend Adl et al. 2012	Corythion Taránek, 1881	Corythion dubium Taránek, 1881		Sphagnum spp.	Pirin	Kamenitza hut area	1885 - 2075	Todorov M., Bankov N., Ganeva A.	2017	Unpublished data
Trinematidae Hoogenraad & De Groot 1940, emend Adl et al. 2012	Corythion Taránek, 1881	Corythion dubium Taránek, 1881		Sphagnum spp.	Pirin	Popovi livadi	1386 - 1394	Todorov M., Bankov N., Ganeva A.	2017	Unpublished data
Trinematidae Hoogenraad & De Groot 1940, emend Adl et al. 2012	Corythion Taránek, 1881	Corythion dubium Taránek, 1881		Sphagnum spp.	Pirin	Demyanitsa hut area	2183 - 2462	Todorov M., Bankov N., Ganeva A.	2017	Unpublished data
Trinematidae Hoogenraad & De Groot 1940, emend Adl et al. 2012	Corythion Taránek, 1881	Corythion dubium Taránek, 1881		Sphagnum spp.	Pirin	Vihren hut area	2062 - 2069	Todorov M., Bankov N., Ganeva A.	2017	Unpublished data
Cryptodifflugiidae Jung, 1942	Cryptodifflugia Penard, 1890	Cryptodifflugia compressa Penard, 1902	Cryptodifflugia compressa Penard, 1902	Sphagnum spp.	Vitosha	sphagnum mosses around Kamenno zdanie at the water catchment area, Kumata hut - Cherni vrah path	1750-1850	Golemansky V.	1965	Étude sur les espèces et l'écologie des rhizopodes (Rhizopoda, Testacea) des hautes tourbières de la montagne Vitocha	Annuaire de l'Université de Sofia, Faculté de Biologie.59 (1): 17 - 38 [In Bulgarian, with Russian and French summaries].
Cryptodifflugiidae Jung, 1942	Cryptodifflugia Penard, 1890	Cryptodifflugia compressa Penard, 1902	Cryptodifflugia compressa	Sphagnum spp.	Rhodopes	Blatistoto ezero Lake	1500	Golemansky V.	1968	On the species composition and distribution of the rhizopod fauna of upper Smolian Lakes	Bulletin de l'Institut de Zoologie et Musée de Sofia 27: 171 - 187 [In Bulgarian, with Russian and English summaries].
Cryptodifflugiidae Jung, 1942	Cryptodifflugia Penard, 1890	Cryptodifflugia compressa Penard, 1902	Cryptodifflugia compressa Penard	Sphagnum spp.	Vitosha	Kamennoto zdanie, Kumata hut		Golemansky V., Todorov M.	1990	Rhizopodic fauna (Protozoa, Rhizopoda) from Vitoša.	In: Fauna of Southwestern Bulgaria, Part 3. BAS, Sofia, 19 - 48. (In Bulgarian, with Russian and English summaries).
Cryptodifflugiidae Jung, 1942	Cryptodifflugia Penard, 1890	Cryptodifflugia compressa Penard, 1902	Cryptodifflugia compressa Penard, 1902	Sphagnum spp.	Rhodopes	Lake Blatistoto zero	1500	Golemansky V., Todorov M., Temelkov B.	2006	Diversity and biotopic distribution of the Rhizopods (Rhizopoda: Lobosia and Filosia) from the Western Rhodopes (Bulgaria)	In: Beron, P. Biodiversity of Bulgaria. 3. Biodiversity of Western Rhodopes (Bulgaria and Greece) I. Pensoft & National Museumof Natural Histoty, Sofia, 205 - 220 pp.
Cryptodifflugiidae Jung, 1942	Cryptodifflugia Penard, 1890	Cryptodifflugia compressa Penard, 1902		Sphagnum spp.	Vitosha	Konyarnika_above the old 'Tea house'	1789 - 1790	Todorov M., Bankov N., Ganeva A.	2016	Unpublished data
Cryptodifflugiidae Jung, 1942	Cryptodifflugia Penard, 1890	Cryptodifflugia compressa Penard, 1902		Sphagnum spp.	Vitosha	Platoto	1793 - 1871	Todorov M., Bankov N., Ganeva A.	2016	Unpublished data
Cryptodifflugiidae Jung, 1942	Cryptodifflugia Penard, 1890	Cryptodifflugia compressa Penard, 1902		Sphagnum spp.	Vitosha	Platoto_vtora terasa	1931 - 1947	Todorov M., Bankov N., Ganeva A.	2016	Unpublished data
Cryptodifflugiidae Jung, 1942	Cryptodifflugia Penard, 1890	Cryptodifflugia compressa Penard, 1902		Sphagnum spp.	Stara Planina	Above the village Kopilovtsi (Kopren hut)	879 - 885	Todorov M., Bankov N., Ganeva A.	2016	Unpublished data
Cryptodifflugiidae Jung, 1942	Cryptodifflugia Penard, 1890	Cryptodifflugia compressa Penard, 1902		Sphagnum spp.	Stara Planina	Petrohan	1372 - 1471	Todorov M., Bankov N., Ganeva A.	2016	Unpublished data
Cryptodifflugiidae Jung, 1942	Cryptodifflugia Penard, 1890	Cryptodifflugia compressa Penard, 1902		Sphagnum spp.	Rila	Belmeken dam	1945 - 1947	Todorov M., Bankov N., Ganeva A.	2017	Unpublished data
Cryptodifflugiidae Jung, 1942	Cryptodifflugia Penard, 1890	Cryptodifflugia compressa Penard, 1902		Sphagnum spp.	Rila	Ribnite ezera area	2358	Todorov M., Bankov N., Ganeva A.	2017	Unpublished data
Cryptodifflugiidae Jung, 1942	Cryptodifflugia Penard, 1890	Cryptodifflugia compressa Penard, 1902		Sphagnum spp.	Pirin	Popovo Lake area	2236	Todorov M., Bankov N., Ganeva A.	2017	Unpublished data
Cryptodifflugiidae Jung, 1942	Cryptodifflugia Penard, 1890	Cryptodifflugia compressa Penard, 1902		Sphagnum spp.	Pirin	Popovi livadi	1394	Todorov M., Bankov N., Ganeva A.	2017	Unpublished data
Cryptodifflugiidae Jung, 1942	Cryptodifflugia Penard, 1890	Cryptodifflugia compressa Penard, 1902		Sphagnum spp.	Pirin	Demyanitsa hut area	2183	Todorov M., Bankov N., Ganeva A.	2017	Unpublished data
Cryptodifflugiidae Jung, 1942	Cryptodifflugia Penard, 1890	Cryptodifflugia oviformis Penard, 1890	Cryptodifflugia oviformis Penard	Sphagnum spp.	Vitosha	Vitosha		Pateff P.	1928	Einige neue Süsswassershizopoden von Bulgarien	Arbeiten der Bulgarischen Naturforschenden Gesellschaft 13: 131 - 136 [In Bulgarian, with German summary].
Cryptodifflugiidae Jung, 1942	Cryptodifflugia Penard, 1890	Cryptodifflugia oviformis Penard, 1890	Difflugiella oviformis fusca	Sphagnum spp.	Rhodopes	Blatistoto ezero Lake	1500	Golemansky V.	1968	On the species composition and distribution of the rhizopod fauna of upper Smolian Lakes	Bulletin de l'Institut de Zoologie et Musée de Sofia 27: 171 - 187 [In Bulgarian, with Russian and English summaries].
Cryptodifflugiidae Jung, 1942	Cryptodifflugia Penard, 1890	Cryptodifflugia oviformis Penard, 1890	Difflugiella oviformis (Penard) Bonnet et Thomas	Sphagnum spp.	Vitosha	Kumata hut	1850	Golemansky V., Todorov M.	1985	Comparative studies on the composition and distribution of the thecamoeban fauna (Rhizopoda, Testacea) in three types of soil in Vitosha Mountain.	Acta zoologica bulgarica29: 50 - 64 [In Bulgarian, with Russian and English summaries]
Cryptodifflugiidae Jung, 1942	Cryptodifflugia Penard, 1890	Cryptodifflugia oviformis Penard, 1890	Difflugiella oviformis var. fusca(Penard) Bonnet et Thomas	Sphagnum spp.	Vitosha	Kumata hut	1850	Golemansky V., Todorov M.	1985	Comparative studies on the composition and distribution of the thecamoeban fauna (Rhizopoda, Testacea) in three types of soil in Vitosha Mountain.	Acta zoologica bulgarica29: 50 - 64 [In Bulgarian, with Russian and English summaries]
Cryptodifflugiidae Jung, 1942	Cryptodifflugia Penard, 1890	Cryptodifflugia oviformis Penard, 1890	Difflugiella oviformis (Penard) Bonnet at Thomas	Sphagnum spp.	Vitosha	-		Golemansky V., Todorov M.	1990	Rhizopodic fauna (Protozoa, Rhizopoda) from Vitoša.	In: Fauna of Southwestern Bulgaria, Part 3. BAS, Sofia, 19 - 48. (In Bulgarian, with Russian and English summaries).
Cryptodifflugiidae Jung, 1942	Cryptodifflugia Penard, 1890	Cryptodifflugia oviformis Penard, 1890	Difflugiella oviformis (Penard) Bonnet at Thomas	Sphagnum spp.	Vitosha	Kumata hut		Golemansky V., Todorov M.	1990	Rhizopodic fauna (Protozoa, Rhizopoda) from Vitoša.	In: Fauna of Southwestern Bulgaria, Part 3. BAS, Sofia, 19 - 48. (In Bulgarian, with Russian and English summaries).
Cryptodifflugiidae Jung, 1942	Cryptodifflugia Penard, 1890	Cryptodifflugia oviformis Penard, 1890	Difflugiella oviformis var. fusca Penard	Sphagnum spp.	Vitosha	Kumata hut		Golemansky V., Todorov M.	1990	Rhizopodic fauna (Protozoa, Rhizopoda) from Vitoša.	In: Fauna of Southwestern Bulgaria, Part 3. BAS, Sofia, 19 - 48. (In Bulgarian, with Russian and English summaries).
Cryptodifflugiidae Jung, 1942	Cryptodifflugia Penard, 1890	Cryptodifflugia oviformis Penard, 1890	Difflugiella oviformis	Sphagnum spp.	Vitosha	Vitosha	1800-1950	Todorov M.	1993	Testate amoebae (Protozoa, Rhizopoda) in soils of Vitoša Mountain (Bulgaria)	Acta zoologica bulgarica 46: 16 - 23
Cryptodifflugiidae Jung, 1942	Cryptodifflugia Penard, 1890	Cryptodifflugia oviformis Penard, 1890	Difflugiella oviformis var. fusca	Sphagnum spp.	Vitosha	Vitosha	1800-1950	Todorov M.	1993	Testate amoebae (Protozoa, Rhizopoda) in soils of Vitoša Mountain (Bulgaria)	Acta zoologica bulgarica 46: 16 - 23
Cryptodifflugiidae Jung, 1942	Cryptodifflugia Penard, 1890	Cryptodifflugia oviformis Penard, 1890	Difflugiella oviformis var. fusca Penard	Sphagnum spp.	Rila	Beli Iskar dam	1740	Golemansky V., Todorov M.	1993	Testate amoebae (Protozoa, Rhizopoda) in the watecatchment area and littoral of the "Beli Iskar" dam.	Acta zoologica bulgarica 46: 3 - 9
Cryptodifflugiidae Jung, 1942	Cryptodifflugia Penard, 1890	Cryptodifflugia oviformis Penard, 1890	Difflugiella oviformis (Penard) Bonnet&Thomas	Sphagnum spp.	Rila	Beli Iskar dam	1740	Golemansky V., Todorov M.	1993	Testate amoebae (Protozoa, Rhizopoda) in the watecatchment area and littoral of the "Beli Iskar" dam.	Acta zoologica bulgarica 46: 3 - 9
Cryptodifflugiidae Jung, 1942	Cryptodifflugia Penard, 1890	Cryptodifflugia oviformis Penard, 1890	Difflugiella oviformis	Sphagnum spp.	Vitosha	Vitosha	1800-1950	Todorov M., Golemansky V.	1995	Ecological characteristics of soil Testacea (Protozoa, Rhizopoda) of Vitoša Mountain (Bulgaria)	Acta zoologica bulgarica 48: 3 - 22
Cryptodifflugiidae Jung, 1942	Cryptodifflugia Penard, 1890	Cryptodifflugia oviformis Penard, 1890	Difflugiella oviformis var. fusca	Sphagnum spp.	Vitosha	Vitosha	1800-1950	Todorov M., Golemansky V.	1995	Ecological characteristics of soil Testacea (Protozoa, Rhizopoda) of Vitoša Mountain (Bulgaria)	Acta zoologica bulgarica 48: 3 - 22
Cryptodifflugiidae Jung, 1942	Cryptodifflugia Penard, 1890	Cryptodifflugia oviformis Penard, 1890	Difflugiella oviformis var. fusca Penard	Sphagnum spp.	Rila	Suhoto ezero Lake, Dolno ribno ezero Lake	1892 - 2000	Todorov M., Golemansky V.	2000	Testate amoebae (Protozoa: Testacea) of the Glacial Lakes in the Rila National Park (Southwestern Bulgaria).	In: Golemansky, V., Naidenow, W. Biodiversity and Evolution of Glacial Water Ecosystems in the Rila Mountains. Professor Marin Drinov Academic PublIshing House, Sofia, 15-26 pp.
Cryptodifflugiidae Jung, 1942	Cryptodifflugia Penard, 1890	Cryptodifflugia oviformis Penard, 1890	Difflugiella oviformis (PENARD, 1890) BONNET & THOMAS. 1955	Sphagnum spp.	Rila	Dolno ribno ezero Lake	2220	Todorov M.	2004	Testate amoebae (Protozoa, Rhizopoda) of the Ribni Ezera Glacial Lakes in the Rila Mountains (South-West Bulgaria).	Acta zoologica bulgarica 56 (3): 243 - 252
Cryptodifflugiidae Jung, 1942	Cryptodifflugia Penard, 1890	Cryptodifflugia oviformis Penard, 1890	Difflugiella oviformis (PENARD, 1890) BONNET & THOMAS. 1955	Sphagnum spp.	Rila	Gorno ribno ezero Lake	2227	Todorov M.	2004	Testate amoebae (Protozoa, Rhizopoda) of the Ribni Ezera Glacial Lakes in the Rila Mountains (South-West Bulgaria).	Acta zoologica bulgarica 56 (3): 243 - 252
Cryptodifflugiidae Jung, 1942	Cryptodifflugia Penard, 1890	Cryptodifflugia oviformis Penard, 1890	Difflugiella oviformis var. fusca Penard, 1890	Sphagnum spp.	Rhodopes	Blatistoto ezero Lake, peat bogs and swamps near Shirola polyana dam	1500	Golemansky V., Todorov M., Temelkov B.	2006	Diversity and biotopic distribution of the Rhizopods (Rhizopoda: Lobosia and Filosia) from the Western Rhodopes (Bulgaria)	In: Beron, P. Biodiversity of Bulgaria. 3. Biodiversity of Western Rhodopes (Bulgaria and Greece) I. Pensoft & National Museumof Natural Histoty, Sofia, 205 - 220 pp.
Cryptodifflugiidae Jung, 1942	Cryptodifflugia Penard, 1890	Cryptodifflugia oviformis Penard, 1890		Sphagnum spp.	Vitosha	Konyarnika_above the old 'Tea house'	1784 - 1792	Todorov M., Bankov N., Ganeva A.	2016	Unpublished data
Cryptodifflugiidae Jung, 1942	Cryptodifflugia Penard, 1890	Cryptodifflugia oviformis Penard, 1890		Sphagnum spp.	Vitosha	Platoto	1793 - 1871	Todorov M., Bankov N., Ganeva A.	2016	Unpublished data
Cryptodifflugiidae Jung, 1942	Cryptodifflugia Penard, 1890	Cryptodifflugia oviformis Penard, 1890		Sphagnum spp.	Vitosha	Platoto_vtora terasa	1918 - 1947	Todorov M., Bankov N., Ganeva A.	2016	Unpublished data
Cryptodifflugiidae Jung, 1942	Cryptodifflugia Penard, 1890	Cryptodifflugia oviformis Penard, 1890		Sphagnum spp.	Stara Planina	Above the village Kopilovtsi (Kopren hut)	878 - 887	Todorov M., Bankov N., Ganeva A.	2016	Unpublished data
Cryptodifflugiidae Jung, 1942	Cryptodifflugia Penard, 1890	Cryptodifflugia oviformis Penard, 1890		Sphagnum spp.	Stara Planina	Petrohan	1372 - 1741	Todorov M., Bankov N., Ganeva A.	2016	Unpublished data
Cryptodifflugiidae Jung, 1942	Cryptodifflugia Penard, 1890	Cryptodifflugia oviformis Penard, 1890		Sphagnum spp.	Stara Planina	above the village Anton	1898	Todorov M., Bankov N., Ganeva A.	2016	Unpublished data
Cryptodifflugiidae Jung, 1942	Cryptodifflugia Penard, 1890	Cryptodifflugia oviformis Penard, 1890		Sphagnum spp.	Rila	Belmeken dam	1940 - 1968	Todorov M., Bankov N., Ganeva A.	2017	Unpublished data
Cryptodifflugiidae Jung, 1942	Cryptodifflugia Penard, 1890	Cryptodifflugia oviformis Penard, 1890		Sphagnum spp.	Rila	Smradlivo ezero area	2212 - 2301	Todorov M., Bankov N., Ganeva A.	2017	Unpublished data
Cryptodifflugiidae Jung, 1942	Cryptodifflugia Penard, 1890	Cryptodifflugia oviformis Penard, 1890		Sphagnum spp.	Rila	Ribnite ezera area	2358	Todorov M., Bankov N., Ganeva A.	2017	Unpublished data
Cryptodifflugiidae Jung, 1942	Cryptodifflugia Penard, 1890	Cryptodifflugia oviformis Penard, 1890		Sphagnum spp.	Rila	Vada hut area	1992 - 1997	Todorov M., Bankov N., Ganeva A.	2017	Unpublished data
Cryptodifflugiidae Jung, 1942	Cryptodifflugia Penard, 1890	Cryptodifflugia oviformis Penard, 1890		Sphagnum spp.	Rila	Brezanski livadi	1602 -1619	Todorov M., Bankov N., Ganeva A.	2017	Unpublished data
Cryptodifflugiidae Jung, 1942	Cryptodifflugia Penard, 1890	Cryptodifflugia oviformis Penard, 1890		Sphagnum spp.	Rila	Seven Rila lakes	2220	Todorov M., Bankov N., Ganeva A.	2017	Unpublished data
Cryptodifflugiidae Jung, 1942	Cryptodifflugia Penard, 1890	Cryptodifflugia oviformis Penard, 1890		Sphagnum spp.	Pirin	Popovo Lake area	2193 - 2249	Todorov M., Bankov N., Ganeva A.	2017	Unpublished data
Cryptodifflugiidae Jung, 1942	Cryptodifflugia Penard, 1890	Cryptodifflugia oviformis Penard, 1890		Sphagnum spp.	Pirin	Kamenitza hut area	1885 - 2242	Todorov M., Bankov N., Ganeva A.	2017	Unpublished data
Cryptodifflugiidae Jung, 1942	Cryptodifflugia Penard, 1890	Cryptodifflugia oviformis Penard, 1890		Sphagnum spp.	Pirin	Popovi livadi	1386 - 1394	Todorov M., Bankov N., Ganeva A.	2017	Unpublished data
Cryptodifflugiidae Jung, 1942	Cryptodifflugia Penard, 1890	Cryptodifflugia oviformis Penard, 1890		Sphagnum spp.	Pirin	Vihren hut area	2062 -2069	Todorov M., Bankov N., Ganeva A.	2017	Unpublished data
Trigonopyxidae Loeblich & Tappan, 1964	Cyclopyxis Deflandre, 1929	Cyclopyxis arcelloides (Penard, 1902) Deflandre, 1929	Centropyxis arcelloides Penard	Sphagnum spp.	Vitosha	Vitosha		Pateff P.	1928	Einige neue Süsswassershizopoden von Bulgarien	Arbeiten der Bulgarischen Naturforschenden Gesellschaft 13: 131 - 136 [In Bulgarian, with German summary].
Trigonopyxidae Loeblich & Tappan, 1964	Cyclopyxis Deflandre, 1929	Cyclopyxis arcelloides (Penard, 1902) Deflandre, 1929	Cyclopyxis arcelloides(Penard) Deflandre, 1929	Sphagnum spp.	Vitosha	Mecha polyana area, Aleko hut area	1750-1800	Golemansky V.	1965	Étude sur les espèces et l'écologie des rhizopodes (Rhizopoda, Testacea) des hautes tourbières de la montagne Vitocha	Annuaire de l'Université de Sofia, Faculté de Biologie.59 (1): 17 - 38 [In Bulgarian, with Russian and French summaries].
Trigonopyxidae Loeblich & Tappan, 1964	Cyclopyxis Deflandre, 1929	Cyclopyxis arcelloides (Penard, 1902) Deflandre, 1929	Cyclopyxis arcelloides (Penard) Deflandre	Sphagnum spp.	Vitosha	Mecha polyana area		Golemansky V., Todorov M.	1990	Rhizopodic fauna (Protozoa, Rhizopoda) from Vitoša.	In: Fauna of Southwestern Bulgaria, Part 3. BAS, Sofia, 19 - 48. (In Bulgarian, with Russian and English summaries).
Trigonopyxidae Loeblich & Tappan, 1964	Cyclopyxis Deflandre, 1929	Cyclopyxis arcelloides (Penard, 1902) Deflandre, 1929	Cyclopyxis arcelloides (Penard) Deflandre	Sphagnum spp.	Vitosha	Mecha polyana area, Aleko hut		Golemansky V., Todorov M.	1990	Rhizopodic fauna (Protozoa, Rhizopoda) from Vitoša.	In: Fauna of Southwestern Bulgaria, Part 3. BAS, Sofia, 19 - 48. (In Bulgarian, with Russian and English summaries).
Trigonopyxidae Loeblich & Tappan, 1964	Cyclopyxis Deflandre, 1929	Cyclopyxis arcelloides (Penard, 1902) Deflandre, 1929		Sphagnum spp.	Vitosha	Platoto	1871	Todorov M., Bankov N., Ganeva A.	2016	Unpublished data
Trigonopyxidae Loeblich & Tappan, 1964	Cyclopyxis Deflandre, 1929	Cyclopyxis eurystoma Deflandre, 1929	Cyclopyxis eurystoma Deflandre, 1929	Sphagnum spp.	Vitosha	springs area of Boyanska reka,sphagnum mosses around Kamenno zdanie at the water catchment area, springs area of Vladayska reka below Cherni vrah,temporary ponds around the water catchment area above Edelweiss hut, sphagnum marshland between Edelweiss hut and Broks hut, Kumata hut - Cherni vrah path	1650-2000	Golemansky V.	1965	Étude sur les espèces et l'écologie des rhizopodes (Rhizopoda, Testacea) des hautes tourbières de la montagne Vitocha	Annuaire de l'Université de Sofia, Faculté de Biologie.59 (1): 17 - 38 [In Bulgarian, with Russian and French summaries].
Trigonopyxidae Loeblich & Tappan, 1964	Cyclopyxis Deflandre, 1929	Cyclopyxis eurystoma Deflandre, 1929	Cyclopyxis eurystoma	Sphagnum spp.	Rhodopes	Lagot Lake	1450	Golemansky V.	1968	On the species composition and distribution of the rhizopod fauna of upper Smolian Lakes	Bulletin de l'Institut de Zoologie et Musée de Sofia 27: 171 - 187 [In Bulgarian, with Russian and English summaries].
Trigonopyxidae Loeblich & Tappan, 1964	Cyclopyxis Deflandre, 1929	Cyclopyxis eurystoma Deflandre, 1929	Cyclopyxis euristoma*	Sphagnum spp.	Pirin	Popovo ezero Lake		Golemansky V.	1974	La faune rhizopodique (Rhizopoda, Testacea) du littoral et du benthal du lac Popovo dans la montagne de Pirine.	Bulletin de l'Institut de Zoologie et Mesée 40: 47 - 58 In Bulgarian, with Russian and French summaries].
Trigonopyxidae Loeblich & Tappan, 1964	Cyclopyxis Deflandre, 1929	Cyclopyxis eurystoma Deflandre, 1929	Cyclopyxis eurystoma Deflandre	Sphagnum spp.	Vitosha	Platoto	1800	Golemansky V., Todorov M.	1985	Comparative studies on the composition and distribution of the thecamoeban fauna (Rhizopoda, Testacea) in three types of soil in Vitosha Mountain.	Acta zoologica bulgarica29: 50 - 64 [In Bulgarian, with Russian and English summaries]
Trigonopyxidae Loeblich & Tappan, 1964	Cyclopyxis Deflandre, 1929	Cyclopyxis eurystoma Deflandre, 1929	Cyclopyxis eurystoma Deflandre	Sphagnum spp.	Vitosha	Kamennoto zdanie, Edelweiss hut, Broks hut, Kumata hut, Kamen dyal peak, bellow Cherni vrah		Golemansky V., Todorov M.	1990	Rhizopodic fauna (Protozoa, Rhizopoda) from Vitoša.	In: Fauna of Southwestern Bulgaria, Part 3. BAS, Sofia, 19 - 48. (In Bulgarian, with Russian and English summaries).
Trigonopyxidae Loeblich & Tappan, 1964	Cyclopyxis Deflandre, 1929	Cyclopyxis eurystoma Deflandre, 1929	Cyclopyxis eurystoma	Sphagnum spp.	Vitosha	Vitosha	1800-1950	Todorov M.	1993	Testate amoebae (Protozoa, Rhizopoda) in soils of Vitoša Mountain (Bulgaria)	Acta zoologica bulgarica 46: 16 - 23
Trigonopyxidae Loeblich & Tappan, 1964	Cyclopyxis Deflandre, 1929	Cyclopyxis eurystoma Deflandre, 1929	Cyclopyxis eurystoma Deflandre	Sphagnum spp.	Rila	Beli Iskar dam	1740	Golemansky V., Todorov M.	1993	Testate amoebae (Protozoa, Rhizopoda) in the watecatchment area and littoral of the "Beli Iskar" dam.	Acta zoologica bulgarica 46: 3 - 9
Trigonopyxidae Loeblich & Tappan, 1964	Cyclopyxis Deflandre, 1929	Cyclopyxis eurystoma Deflandre, 1929	Cyclopyxis eurystoma	Sphagnum spp.	Vitosha	Vitosha	1800-1950	Todorov M., Golemansky V.	1995	Ecological characteristics of soil Testacea (Protozoa, Rhizopoda) of Vitoša Mountain (Bulgaria)	Acta zoologica bulgarica 48: 3 - 22
Trigonopyxidae Loeblich & Tappan, 1964	Cyclopyxis Deflandre, 1929	Cyclopyxis eurystoma Deflandre, 1929	Cyclopyxis eurystoma Deflandre	Sphagnum spp.	Rila	Okoto Lake , Suhoto ezero Lake	1892 - 2440	Todorov M., Golemansky V.	2000	Testate amoebae (Protozoa: Testacea) of the Glacial Lakes in the Rila National Park (Southwestern Bulgaria).	In: Golemansky, V., Naidenow, W. Biodiversity and Evolution of Glacial Water Ecosystems in the Rila Mountains. Professor Marin Drinov Academic PublIshing House, Sofia, 15-26 pp.
Trigonopyxidae Loeblich & Tappan, 1964	Cyclopyxis Deflandre, 1929	Cyclopyxis eurystoma Deflandre, 1929	Cyclopyxis eurystoma Deflandre, 1929	Sphagnum spp.	Rhodopes	Lagot Lake, peat bogs and swampss near Shiroka polyana dam	1450	Golemansky V., Todorov M., Temelkov B.	2006	Diversity and biotopic distribution of the Rhizopods (Rhizopoda: Lobosia and Filosia) from the Western Rhodopes (Bulgaria)	In: Beron, P. Biodiversity of Bulgaria. 3. Biodiversity of Western Rhodopes (Bulgaria and Greece) I. Pensoft & National Museumof Natural Histoty, Sofia, 205 - 220 pp.
Trigonopyxidae Loeblich & Tappan, 1964	Cyclopyxis Deflandre, 1929	Cyclopyxis eurystoma Deflandre, 1929		Sphagnum spp.	Vitosha	Konyarnika_above the old 'Tea house'	1784 - 1791	Todorov M., Bankov N., Ganeva A.	2016	Unpublished data
Trigonopyxidae Loeblich & Tappan, 1964	Cyclopyxis Deflandre, 1929	Cyclopyxis eurystoma Deflandre, 1929		Sphagnum spp.	Vitosha	Platoto	1793 - 1871	Todorov M., Bankov N., Ganeva A.	2016	Unpublished data
Trigonopyxidae Loeblich & Tappan, 1964	Cyclopyxis Deflandre, 1929	Cyclopyxis eurystoma Deflandre, 1929		Sphagnum spp.	Vitosha	Platoto_vtora terasa	1918 - 1950	Todorov M., Bankov N., Ganeva A.	2016	Unpublished data
Trigonopyxidae Loeblich & Tappan, 1964	Cyclopyxis Deflandre, 1929	Cyclopyxis eurystoma Deflandre, 1929		Sphagnum spp.	Stara Planina	Above the village Kopilovtsi (Kopren hut)	878 - 887	Todorov M., Bankov N., Ganeva A.	2016	Unpublished data
Trigonopyxidae Loeblich & Tappan, 1964	Cyclopyxis Deflandre, 1929	Cyclopyxis eurystoma Deflandre, 1929		Sphagnum spp.	Stara Planina	Petrohan	1372 -1471	Todorov M., Bankov N., Ganeva A.	2016	Unpublished data
Trigonopyxidae Loeblich & Tappan, 1964	Cyclopyxis Deflandre, 1929	Cyclopyxis eurystoma Deflandre, 1929		Sphagnum spp.	Stara Planina	above the village Anton	1898 - 1933	Todorov M., Bankov N., Ganeva A.	2016	Unpublished data
Trigonopyxidae Loeblich & Tappan, 1964	Cyclopyxis Deflandre, 1929	Cyclopyxis eurystoma Deflandre, 1929		Sphagnum spp.	Rila	Belmeken dam	1941 - 1968	Todorov M., Bankov N., Ganeva A.	2017	Unpublished data
Trigonopyxidae Loeblich & Tappan, 1964	Cyclopyxis Deflandre, 1929	Cyclopyxis eurystoma Deflandre, 1929		Sphagnum spp.	Rila	Ribnite ezera area	2358	Todorov M., Bankov N., Ganeva A.	2017	Unpublished data
Trigonopyxidae Loeblich & Tappan, 1964	Cyclopyxis Deflandre, 1929	Cyclopyxis eurystoma Deflandre, 1929		Sphagnum spp.	Rila	Vada hut area	1992 - 1997	Todorov M., Bankov N., Ganeva A.	2017	Unpublished data
Trigonopyxidae Loeblich & Tappan, 1964	Cyclopyxis Deflandre, 1929	Cyclopyxis eurystoma Deflandre, 1929		Sphagnum spp.	Rila	Brezanski livadi	1610 - 1619	Todorov M., Bankov N., Ganeva A.	2017	Unpublished data
Trigonopyxidae Loeblich & Tappan, 1964	Cyclopyxis Deflandre, 1929	Cyclopyxis eurystoma Deflandre, 1929		Sphagnum spp.	Rila	Govedartzi village	1275	Todorov M., Bankov N., Ganeva A.	2017	Unpublished data
Trigonopyxidae Loeblich & Tappan, 1964	Cyclopyxis Deflandre, 1929	Cyclopyxis eurystoma Deflandre, 1929		Sphagnum spp.	Rila	Seven Rila lakes	2214 - 2250	Todorov M., Bankov N., Ganeva A.	2017	Unpublished data
Trigonopyxidae Loeblich & Tappan, 1964	Cyclopyxis Deflandre, 1929	Cyclopyxis eurystoma Deflandre, 1929		Sphagnum spp.	Pirin	Popovo Lake area	2193 - 2249	Todorov M., Bankov N., Ganeva A.	2017	Unpublished data
Trigonopyxidae Loeblich & Tappan, 1964	Cyclopyxis Deflandre, 1929	Cyclopyxis eurystoma Deflandre, 1929		Sphagnum spp.	Pirin	Kamenitza hut area	1885 - 2242	Todorov M., Bankov N., Ganeva A.	2017	Unpublished data
Trigonopyxidae Loeblich & Tappan, 1964	Cyclopyxis Deflandre, 1929	Cyclopyxis eurystoma Deflandre, 1929		Sphagnum spp.	Pirin	Popovi livadi	1386 -1394	Todorov M., Bankov N., Ganeva A.	2017	Unpublished data
Trigonopyxidae Loeblich & Tappan, 1964	Cyclopyxis Deflandre, 1929	Cyclopyxis eurystoma Deflandre, 1929		Sphagnum spp.	Pirin	Demyanitsa hut area	2183 - 2462	Todorov M., Bankov N., Ganeva A.	2017	Unpublished data
Trigonopyxidae Loeblich & Tappan, 1964	Cyclopyxis Deflandre, 1929	Cyclopyxis eurystoma Deflandre, 1929		Sphagnum spp.	Pirin	Vihren hut area	2062 - 2069	Todorov M., Bankov N., Ganeva A.	2017	Unpublished data
Trigonopyxidae Loeblich & Tappan, 1964	Cyclopyxis Deflandre, 1929	Cyclopyxis kahli Deflandre, 1929	Cyclopyxis kahli Deflandre, 1929	Sphagnum spp.	Vitosha	Platoto	1750-1800	Golemansky V.	1965	Étude sur les espèces et l'écologie des rhizopodes (Rhizopoda, Testacea) des hautes tourbières de la montagne Vitocha	Annuaire de l'Université de Sofia, Faculté de Biologie.59 (1): 17 - 38 [In Bulgarian, with Russian and French summaries].
Trigonopyxidae Loeblich & Tappan, 1964	Cyclopyxis Deflandre, 1929	Cyclopyxis kahli Deflandre, 1929	C. kahli*	Sphagnum spp.	Pirin	Popovo ezero Lake		Golemansky V.	1974	La faune rhizopodique (Rhizopoda, Testacea) du littoral et du benthal du lac Popovo dans la montagne de Pirine.	Bulletin de l'Institut de Zoologie et Mesée 40: 47 - 58 In Bulgarian, with Russian and French summaries].
Trigonopyxidae Loeblich & Tappan, 1964	Cyclopyxis Deflandre, 1929	Cyclopyxis kahli Deflandre, 1929	Cyclopyxis kahli Deflandre	Sphagnum spp.	Vitosha	Platoto	1800	Golemansky V., Todorov M.	1985	Comparative studies on the composition and distribution of the thecamoeban fauna (Rhizopoda, Testacea) in three types of soil in Vitosha Mountain.	Acta zoologica bulgarica29: 50 - 64 [In Bulgarian, with Russian and English summaries]
Trigonopyxidae Loeblich & Tappan, 1964	Cyclopyxis Deflandre, 1929	Cyclopyxis kahli Deflandre, 1929	Cyclopyxis kahli Deflandre	Sphagnum spp.	Vitosha	Platoto		Golemansky V., Todorov M.	1990	Rhizopodic fauna (Protozoa, Rhizopoda) from Vitoša.	In: Fauna of Southwestern Bulgaria, Part 3. BAS, Sofia, 19 - 48. (In Bulgarian, with Russian and English summaries).
Trigonopyxidae Loeblich & Tappan, 1964	Cyclopyxis Deflandre, 1929	Cyclopyxis kahli Deflandre, 1929	Cyclopyxis kahli Deflandre	Sphagnum spp.	Vitosha	Platoto		Golemansky V., Todorov M.	1990	Rhizopodic fauna (Protozoa, Rhizopoda) from Vitoša.	In: Fauna of Southwestern Bulgaria, Part 3. BAS, Sofia, 19 - 48. (In Bulgarian, with Russian and English summaries).
Trigonopyxidae Loeblich & Tappan, 1964	Cyclopyxis Deflandre, 1929	Cyclopyxis kahli Deflandre, 1929	Cyclopyxis kahli Deflandre	Sphagnum spp.	Rila	Beli Iskar dam	1740	Golemansky V., Todorov M.	1993	Testate amoebae (Protozoa, Rhizopoda) in the watecatchment area and littoral of the "Beli Iskar" dam.	Acta zoologica bulgarica 46: 3 - 9
Trigonopyxidae Loeblich & Tappan, 1964	Cyclopyxis Deflandre, 1929	Cyclopyxis kahli Deflandre, 1929	Cyclopyxis kahli Deflandre	Sphagnum spp.	Rila	Dolno ribno ezero Lake, Kanarsko ezero Lake	2200 - 2270	Todorov M., Golemansky V.	2000	Testate amoebae (Protozoa: Testacea) of the Glacial Lakes in the Rila National Park (Southwestern Bulgaria).	In: Golemansky, V., Naidenow, W. Biodiversity and Evolution of Glacial Water Ecosystems in the Rila Mountains. Professor Marin Drinov Academic PublIshing House, Sofia, 15-26 pp.
Trigonopyxidae Loeblich & Tappan, 1964	Cyclopyxis Deflandre, 1929	Cyclopyxis kahli Deflandre, 1929	Cyclopyxis kahli Deflandre, 1929	Sphagnum spp.	Rhodopes	Blatistoto ezero Lake, peat bogs and swamps near Shiroka polyana dam	1500	Golemansky V., Todorov M., Temelkov B.	2006	Diversity and biotopic distribution of the Rhizopods (Rhizopoda: Lobosia and Filosia) from the Western Rhodopes (Bulgaria)	In: Beron, P. Biodiversity of Bulgaria. 3. Biodiversity of Western Rhodopes (Bulgaria and Greece) I. Pensoft & National Museumof Natural Histoty, Sofia, 205 - 220 pp.
Trigonopyxidae Loeblich & Tappan, 1964	Cyclopyxis Deflandre, 1929	Cyclopyxis kahli Deflandre, 1929		Sphagnum spp.	Vitosha	Platoto	1793	Todorov M., Bankov N., Ganeva A.	2016	Unpublished data
Trigonopyxidae Loeblich & Tappan, 1964	Cyclopyxis Deflandre, 1929	Cyclopyxis kahli Deflandre, 1929		Sphagnum spp.	Vitosha	Platoto_vtora terasa	1924 - 1950	Todorov M., Bankov N., Ganeva A.	2016	Unpublished data
Trigonopyxidae Loeblich & Tappan, 1964	Cyclopyxis Deflandre, 1929	Cyclopyxis kahli Deflandre, 1929		Sphagnum spp.	Stara Planina	Above the village Kopilovtsi (Kopren hut)	878 - 887	Todorov M., Bankov N., Ganeva A.	2016	Unpublished data
Trigonopyxidae Loeblich & Tappan, 1964	Cyclopyxis Deflandre, 1929	Cyclopyxis kahli Deflandre, 1929		Sphagnum spp.	Stara Planina	Petrohan	1372 - 1471	Todorov M., Bankov N., Ganeva A.	2016	Unpublished data
Trigonopyxidae Loeblich & Tappan, 1964	Cyclopyxis Deflandre, 1929	Cyclopyxis kahli Deflandre, 1929		Sphagnum spp.	Stara Planina	above the village Anton	1898 - 1909	Todorov M., Bankov N., Ganeva A.	2016	Unpublished data
Trigonopyxidae Loeblich & Tappan, 1964	Cyclopyxis Deflandre, 1929	Cyclopyxis kahli Deflandre, 1929		Sphagnum spp.	Rila	Belmeken dam	1966	Todorov M., Bankov N., Ganeva A.	2017	Unpublished data
Trigonopyxidae Loeblich & Tappan, 1964	Cyclopyxis Deflandre, 1929	Cyclopyxis kahli Deflandre, 1929		Sphagnum spp.	Rila	Vada hut area	1992 - 1997	Todorov M., Bankov N., Ganeva A.	2017	Unpublished data
Trigonopyxidae Loeblich & Tappan, 1964	Cyclopyxis Deflandre, 1929	Cyclopyxis kahli Deflandre, 1929		Sphagnum spp.	Rila	Brezanski livadi	1610 - 1619	Todorov M., Bankov N., Ganeva A.	2017	Unpublished data
Trigonopyxidae Loeblich & Tappan, 1964	Cyclopyxis Deflandre, 1929	Cyclopyxis kahli Deflandre, 1929		Sphagnum spp.	Rila	Seven Rila lakes	2220	Todorov M., Bankov N., Ganeva A.	2017	Unpublished data
Trigonopyxidae Loeblich & Tappan, 1964	Cyclopyxis Deflandre, 1929	Cyclopyxis kahli Deflandre, 1929		Sphagnum spp.	Pirin	Popovo Lake area	2193 - 2249	Todorov M., Bankov N., Ganeva A.	2017	Unpublished data
Trigonopyxidae Loeblich & Tappan, 1964	Cyclopyxis Deflandre, 1929	Cyclopyxis kahli Deflandre, 1929		Sphagnum spp.	Pirin	Kamenitza hut area	1888	Todorov M., Bankov N., Ganeva A.	2017	Unpublished data
Trigonopyxidae Loeblich & Tappan, 1964	Cyclopyxis Deflandre, 1929	Cyclopyxis kahli Deflandre, 1929		Sphagnum spp.	Pirin	Popovi livadi	1386 - 1394	Todorov M., Bankov N., Ganeva A.	2017	Unpublished data
Trigonopyxidae Loeblich & Tappan, 1964	Cyclopyxis Deflandre, 1929	Cyclopyxis kahli Deflandre, 1929		Sphagnum spp.	Pirin	Demyanitsa hut area	2183 - 2462	Todorov M., Bankov N., Ganeva A.	2017	Unpublished data
Trigonopyxidae Loeblich & Tappan, 1964	Cyclopyxis Deflandre, 1929	Cyclopyxis kahli Deflandre, 1929		Sphagnum spp.	Pirin	Vihren hut area	2062 - 2069	Todorov M., Bankov N., Ganeva A.	2017	Unpublished data
Trigonopyxidae Loeblich & Tappan, 1964	Cyclopyxis Deflandre, 1929	Cyclopyxis pirini Golemansky, 1974	Cyclopyxis pirini n. sp.*	Sphagnum spp.	Pirin	Popovo ezero Lake		Golemansky V.	1974	La faune rhizopodique (Rhizopoda, Testacea) du littoral et du benthal du lac Popovo dans la montagne de Pirine.	Bulletin de l'Institut de Zoologie et Mesée 40: 47 - 58 In Bulgarian, with Russian and French summaries].
Trigonopyxidae Loeblich & Tappan, 1964	Cyclopyxis Deflandre, 1929	Cyclopyxis pirini Golemansky, 1974	Cyclopyxis pirini Golemansky	Sphagnum spp.	Vitosha	Platoto	1800	Golemansky V., Todorov M.	1985	Comparative studies on the composition and distribution of the thecamoeban fauna (Rhizopoda, Testacea) in three types of soil in Vitosha Mountain.	Acta zoologica bulgarica29: 50 - 64 [In Bulgarian, with Russian and English summaries]
Trigonopyxidae Loeblich & Tappan, 1964	Cyclopyxis Deflandre, 1929	Cyclopyxis pirini Golemansky, 1974	Cyclopyxis pirini Golemansky	Sphagnum spp.	Vitosha	Platoto		Golemansky V., Todorov M.	1990	Rhizopodic fauna (Protozoa, Rhizopoda) from Vitoša.	In: Fauna of Southwestern Bulgaria, Part 3. BAS, Sofia, 19 - 48. (In Bulgarian, with Russian and English summaries).
Trigonopyxidae Loeblich & Tappan, 1964	Cyclopyxis Deflandre, 1929	Cyclopyxis pirini Golemansky, 1974	Cyclopyxis pirini	Sphagnum spp.	Vitosha	Vitosha	1800-1950	Todorov M.	1993	Testate amoebae (Protozoa, Rhizopoda) in soils of Vitoša Mountain (Bulgaria)	Acta zoologica bulgarica 46: 16 - 23
Trigonopyxidae Loeblich & Tappan, 1964	Cyclopyxis Deflandre, 1929	Cyclopyxis pirini Golemansky, 1974	Cyclopyxis pirini	Sphagnum spp.	Vitosha	Vitosha	1800-1950	Todorov M., Golemansky V.	1995	Ecological characteristics of soil Testacea (Protozoa, Rhizopoda) of Vitoša Mountain (Bulgaria)	Acta zoologica bulgarica 48: 3 - 22
Trigonopyxidae Loeblich & Tappan, 1964	Cyclopyxis Deflandre, 1929	Cyclopyxis pirini Golemansky, 1974		Sphagnum spp.	Vitosha	Platoto	1870	Todorov M., Bankov N., Ganeva A.	2016	Unpublished data
Trigonopyxidae Loeblich & Tappan, 1964	Cyclopyxis Deflandre, 1929	Cyclopyxis puteus Thomas, 1960		Sphagnum spp.	Rila	Belmeken dam	1941	Todorov M., Bankov N., Ganeva A.	2017	Unpublished data
Cyphoderiidae de Saedeleer 1934	Cyphoderia Schlumberger, 1845	Cyphoderia amphoralis (Wailes & Penard, 1911)	Cyphoderia amphoralis	Sphagnum spp.	Rhodopes	Rhodopes mountains	1109	Todorov M., Golemansky V., Mitchell E. A. D., Heger T. J.	2009	Morphology, Biometry and Taxonomy of Freshwater and Marine Interstitial Cyphoderia (Cercozoa:Euglyphida).	Journal of Eukaryotic Microbiology 56 (3): 279 - 289. https://doi.org/10.1111/j.1550-7408.2009.00394.x
Cyphoderiidae de Saedeleer 1934	Cyphoderia Schlumberger, 1845	Cyphoderia amphoralis (Wailes & Penard, 1911)	Cyphoderia amphoralis	Sphagnum spp.	Rila	Rila	1960	Heger T. J., Mitchell E. A. D., Todorov M., Golemansky V., Lara E., Leander B. S., Pawlowski J.	2010	Molecular phylogeny of euglyphid testate amoebae (Cercozoa:Euglyphida) suggest transition between marina supralittoral and freshwater/terrestrial environment are infrequent	Molecular Phylogenetics and Evolution 55: 113 - 122 https://doi.org/doi: 10.1016/j.ympev.2009.11.023
Cyphoderiidae de Saedeleer 1934	Cyphoderia Schlumberger, 1845	Cyphoderia amphoralis (Wailes & Penard, 1911)		Sphagnum spp.	Vitosha	Konyarnika_above the old 'Tea house'	1784 - 1792	Todorov M., Bankov N., Ganeva A.	2016	Unpublished data
Cyphoderiidae de Saedeleer 1934	Cyphoderia Schlumberger, 1845	Cyphoderia amphoralis (Wailes & Penard, 1911)		Sphagnum spp.	Vitosha	Platoto	1793 - 1795	Todorov M., Bankov N., Ganeva A.	2016	Unpublished data
Cyphoderiidae de Saedeleer 1934	Cyphoderia Schlumberger, 1845	Cyphoderia amphoralis (Wailes & Penard, 1911)		Sphagnum spp.	Vitosha	Platoto_vtora terasa	1918 - 1950	Todorov M., Bankov N., Ganeva A.	2016	Unpublished data
Cyphoderiidae de Saedeleer 1934	Cyphoderia Schlumberger, 1845	Cyphoderia amphoralis (Wailes & Penard, 1911)		Sphagnum spp.	Stara Planina	Above the village Kopilovtsi (Kopren hut)	878	Todorov M., Bankov N., Ganeva A.	2016	Unpublished data
Cyphoderiidae de Saedeleer 1934	Cyphoderia Schlumberger, 1845	Cyphoderia amphoralis (Wailes & Penard, 1911)		Sphagnum spp.	Stara Planina	above the village Anton	1898 - 1909	Todorov M., Bankov N., Ganeva A.	2016	Unpublished data
Cyphoderiidae de Saedeleer 1934	Cyphoderia Schlumberger, 1845	Cyphoderia amphoralis (Wailes & Penard, 1911)		Sphagnum spp.	Rila	Belmeken dam	1940 - 1968	Todorov M., Bankov N., Ganeva A.	2017	Unpublished data
Cyphoderiidae de Saedeleer 1934	Cyphoderia Schlumberger, 1845	Cyphoderia amphoralis (Wailes & Penard, 1911)		Sphagnum spp.	Rila	Smradlivo ezero area	2212	Todorov M., Bankov N., Ganeva A.	2017	Unpublished data
Cyphoderiidae de Saedeleer 1934	Cyphoderia Schlumberger, 1845	Cyphoderia amphoralis (Wailes & Penard, 1911)		Sphagnum spp.	Rila	Ribnite ezera area	2097	Todorov M., Bankov N., Ganeva A.	2017	Unpublished data
Cyphoderiidae de Saedeleer 1934	Cyphoderia Schlumberger, 1845	Cyphoderia amphoralis (Wailes & Penard, 1911)		Sphagnum spp.	Rila	Vada hut area	1992 - 1997	Todorov M., Bankov N., Ganeva A.	2017	Unpublished data
Cyphoderiidae de Saedeleer 1934	Cyphoderia Schlumberger, 1845	Cyphoderia amphoralis (Wailes & Penard, 1911)		Sphagnum spp.	Rila	Brezanski livadi	1602 - 1613	Todorov M., Bankov N., Ganeva A.	2017	Unpublished data
Cyphoderiidae de Saedeleer 1934	Cyphoderia Schlumberger, 1845	Cyphoderia amphoralis (Wailes & Penard, 1911)		Sphagnum spp.	Rila	Govedartzi village	1275	Todorov M., Bankov N., Ganeva A.	2017	Unpublished data
Cyphoderiidae de Saedeleer 1934	Cyphoderia Schlumberger, 1845	Cyphoderia amphoralis (Wailes & Penard, 1911)		Sphagnum spp.	Rila	Seven Rila lakes	2225 - 2252	Todorov M., Bankov N., Ganeva A.	2017	Unpublished data
Cyphoderiidae de Saedeleer 1934	Cyphoderia Schlumberger, 1845	Cyphoderia amphoralis (Wailes & Penard, 1911)		Sphagnum spp.	Pirin	Popovo Lake area	2236 - 2249	Todorov M., Bankov N., Ganeva A.	2017	Unpublished data
Cyphoderiidae de Saedeleer 1934	Cyphoderia Schlumberger, 1845	Cyphoderia amphoralis (Wailes & Penard, 1911)		Sphagnum spp.	Pirin	Popovi livadi	1386 - 1394	Todorov M., Bankov N., Ganeva A.	2017	Unpublished data
Cyphoderiidae de Saedeleer 1934	Cyphoderia Schlumberger, 1845	Cyphoderia amphoralis (Wailes & Penard, 1911)		Sphagnum spp.	Pirin	Demyanitsa hut area	2183 - 2462	Todorov M., Bankov N., Ganeva A.	2017	Unpublished data
Cyphoderiidae de Saedeleer 1934	Cyphoderia Schlumberger, 1845	Cyphoderia amphoralis (Wailes & Penard, 1911)		Sphagnum spp.	Pirin	Vihren hut area	2062 - 2069	Todorov M., Bankov N., Ganeva A.	2017	Unpublished data
Cyphoderiidae de Saedeleer 1934	Cyphoderia Schlumberger, 1845	Cyphoderia ampulla (Ehrenberg, 1840) Leidy, 1878	Cyphoderia margaritacea Ehrenberg sp.	Sphagnum spp.	Rhodopes	Skobelevo village; Boykovo village		Pateff P.	1924	Beitrag zur Kenntnis der Süsswasserrhizopoden von Bulgarien	Arbeiten der Bulgarischen Naturforschenden Gesellschaft BD. XI: 1 - 46 [In Bulgarian, with German summary].
Cyphoderiidae de Saedeleer 1934	Cyphoderia Schlumberger, 1845	Cyphoderia ampulla (Ehrenberg, 1840) Leidy, 1878	Cyphoderia margaritacea Ehrenberg sp.	Sphagnum spp.	Vitosha	Vitosha - Platoto		Pateff P.	1924	Beitrag zur Kenntnis der Süsswasserrhizopoden von Bulgarien	Arbeiten der Bulgarischen Naturforschenden Gesellschaft BD. XI: 1 - 46 [In Bulgarian, with German summary].
Cyphoderiidae de Saedeleer 1934	Cyphoderia Schlumberger, 1845	Cyphoderia ampulla (Ehrenberg, 1840) Leidy, 1878	Cyphoderia ampulla Leidy, 1879	Sphagnum spp.	Vitosha	water catchment area above Edelweiss hut, springs area of Boyanska reka, water catchment area above Boerica hut, Mecha polyana area, temporary ponds around the water catchment area above Edelweiss hut, springs of Matnitza river	1750-1850	Golemansky V.	1965	Étude sur les espèces et l'écologie des rhizopodes (Rhizopoda, Testacea) des hautes tourbières de la montagne Vitocha	Annuaire de l'Université de Sofia, Faculté de Biologie.59 (1): 17 - 38 [In Bulgarian, with Russian and French summaries].
Cyphoderiidae de Saedeleer 1934	Cyphoderia Schlumberger, 1845	Cyphoderia ampulla (Ehrenberg, 1840) Leidy, 1878	Cyphoderia ampulla	Sphagnum spp.	Pirin	Popovo ezero Lake		Golemansky V.	1974	La faune rhizopodique (Rhizopoda, Testacea) du littoral et du benthal du lac Popovo dans la montagne de Pirine.	Bulletin de l'Institut de Zoologie et Mesée 40: 47 - 58 In Bulgarian, with Russian and French summaries].
Cyphoderiidae de Saedeleer 1934	Cyphoderia Schlumberger, 1845	Cyphoderia ampulla (Ehrenberg, 1840) Leidy, 1878	Cyphoderia ampulla (Ehrenberg) Leidy	Sphagnum spp.	Vitosha	Platoto, Mecha polyana area, Kumata hut	1800-1850	Golemansky V., Todorov M.	1985	Comparative studies on the composition and distribution of the thecamoeban fauna (Rhizopoda, Testacea) in three types of soil in Vitosha Mountain.	Acta zoologica bulgarica29: 50 - 64 [In Bulgarian, with Russian and English summaries]
Cyphoderiidae de Saedeleer 1934	Cyphoderia Schlumberger, 1845	Cyphoderia ampulla (Ehrenberg, 1840) Leidy, 1878	Cyphoderia ampulla ( Ehrenberg) Leidy	Sphagnum spp.	Vitosha	Kamennoto zdanie, Boerica hut, Kapaklivec area, Edelweiss hut, Mecha polyana area, springs area of Matnitsa river		Golemansky V., Todorov M.	1990	Rhizopodic fauna (Protozoa, Rhizopoda) from Vitoša.	In: Fauna of Southwestern Bulgaria, Part 3. BAS, Sofia, 19 - 48. (In Bulgarian, with Russian and English summaries).
Cyphoderiidae de Saedeleer 1934	Cyphoderia Schlumberger, 1845	Cyphoderia ampulla (Ehrenberg, 1840) Leidy, 1878	Cyphoderia ampulla ( Ehrenberg) Leidy	Sphagnum spp.	Vitosha	Platoto,Kumata hut, Mecha polyana area		Golemansky V., Todorov M.	1990	Rhizopodic fauna (Protozoa, Rhizopoda) from Vitoša.	In: Fauna of Southwestern Bulgaria, Part 3. BAS, Sofia, 19 - 48. (In Bulgarian, with Russian and English summaries).
Cyphoderiidae de Saedeleer 1934	Cyphoderia Schlumberger, 1845	Cyphoderia ampulla (Ehrenberg, 1840) Leidy, 1878	Cyphoderia ampulla	Sphagnum spp.	Vitosha	Vitosha	1800-1950	Todorov M.	1993	Testate amoebae (Protozoa, Rhizopoda) in soils of Vitoša Mountain (Bulgaria)	Acta zoologica bulgarica 46: 16 - 23
Cyphoderiidae de Saedeleer 1934	Cyphoderia Schlumberger, 1845	Cyphoderia ampulla (Ehrenberg, 1840) Leidy, 1878	Cyphoderia ampulla (Ehrenberg) Leidy	Sphagnum spp.	Rila	Beli Iskar dam	1740	Golemansky V., Todorov M.	1993	Testate amoebae (Protozoa, Rhizopoda) in the watecatchment area and littoral of the "Beli Iskar" dam.	Acta zoologica bulgarica 46: 3 - 9
Cyphoderiidae de Saedeleer 1934	Cyphoderia Schlumberger, 1845	Cyphoderia ampulla (Ehrenberg, 1840) Leidy, 1878	Cyphoderia ampulla	Sphagnum spp.	Vitosha	Vitosha	1800-1950	Todorov M., Golemansky V.	1995	Ecological characteristics of soil Testacea (Protozoa, Rhizopoda) of Vitoša Mountain (Bulgaria)	Acta zoologica bulgarica 48: 3 - 22
Cyphoderiidae de Saedeleer 1934	Cyphoderia Schlumberger, 1845	Cyphoderia ampulla (Ehrenberg, 1840) Leidy, 1878	Cyphoderia ampulla (Ehrenberg) Leidy	Sphagnum spp.	Rila	Okoto Lake , Babreka Lake, Bliznaka Lake, Detelinata Lake, Skakavica Lake, Suhoto ezero Lake	1892 - 2440	Todorov M., Golemansky V.	2000	Testate amoebae (Protozoa: Testacea) of the Glacial Lakes in the Rila National Park (Southwestern Bulgaria).	In: Golemansky, V., Naidenow, W. Biodiversity and Evolution of Glacial Water Ecosystems in the Rila Mountains. Professor Marin Drinov Academic PublIshing House, Sofia, 15-26 pp.
Cyphoderiidae de Saedeleer 1934	Cyphoderia Schlumberger, 1845	Cyphoderia ampulla (Ehrenberg, 1840) Leidy, 1878	Cyphoderia ampulla (Ehrenberg, 1840) Leidy, 1879	Sphagnum spp.	Rila	Dolno ribno ezero Lake	2220	Todorov M.	2004	Testate amoebae (Protozoa, Rhizopoda) of the Ribni Ezera Glacial Lakes in the Rila Mountains (South-West Bulgaria).	Acta zoologica bulgarica 56 (3): 243 - 252
Cyphoderiidae de Saedeleer 1934	Cyphoderia Schlumberger, 1845	Cyphoderia ampulla (Ehrenberg, 1840) Leidy, 1878	Cyphoderia ampulla (Ehrenberg, 1840) Leidy, 1879	Sphagnum spp.	Rila	Gorno ribno ezero Lake	2227	Todorov M.	2004	Testate amoebae (Protozoa, Rhizopoda) of the Ribni Ezera Glacial Lakes in the Rila Mountains (South-West Bulgaria).	Acta zoologica bulgarica 56 (3): 243 - 252
Cyphoderiidae de Saedeleer 1934	Cyphoderia Schlumberger, 1845	Cyphoderia ampulla (Ehrenberg, 1840) Leidy, 1878	Cyphoderia ampulla (Ehrenberg, 1840) Leidy, 1879	Sphagnum spp.	Rila	Smradlivo ezero Lake	2294	Todorov M.	2005	Testate amoebae (Protozoa, Rhizopoda) of the glacial lake Smradlivo Ezero in the Rila National Park (Southwestern Bulgaria).	Acta Zoologica Bulgarica 57 (1), 2005: 13-23
Cyphoderiidae de Saedeleer 1934	Cyphoderia Schlumberger, 1845	Cyphoderia ampulla (Ehrenberg, 1840) Leidy, 1878	Cyphoderia ampulla (Ehrenberg, 1840) Leidy, 1879	Sphagnum spp.	Rhodopes	Blatistoto ezero Lake, peat bogs and swamps near Skobelevo village, peat bogs and swamps near Boykovo village, peat bogs and swamps near Shiroka polyana dam, peat bogs and swamps near Dospat dam	1500	Golemansky V., Todorov M., Temelkov B.	2006	Diversity and biotopic distribution of the Rhizopods (Rhizopoda: Lobosia and Filosia) from the Western Rhodopes (Bulgaria)	In: Beron, P. Biodiversity of Bulgaria. 3. Biodiversity of Western Rhodopes (Bulgaria and Greece) I. Pensoft & National Museumof Natural Histoty, Sofia, 205 - 220 pp.
Cyphoderiidae de Saedeleer 1934	Cyphoderia Schlumberger, 1845	Cyphoderia ampulla (Ehrenberg, 1840) Leidy, 1878	Cyphoderia ampulla	Sphagnum spp.	Rhodopes	Rhodopes mountains	1109	Todorov M., Golemansky V., Mitchell E. A. D., Heger T. J.	2009	Morphology, Biometry and Taxonomy of Freshwater and Marine Interstitial Cyphoderia (Cercozoa:Euglyphida).	Journal of Eukaryotic Microbiology 56 (3): 279 - 289. https://doi.org/10.1111/j.1550-7408.2009.00394.x
Cyphoderiidae de Saedeleer 1934	Cyphoderia Schlumberger, 1845	Cyphoderia ampulla (Ehrenberg, 1840) Leidy, 1878	Cyphoderia ampulla	Sphagnum spp.	Rila	Rila	1960	Todorov M., Golemansky V., Mitchell E. A. D., Heger T. J.	2009	Morphology, Biometry and Taxonomy of Freshwater and Marine Interstitial Cyphoderia (Cercozoa:Euglyphida).	Journal of Eukaryotic Microbiology 56 (3): 279 - 289. https://doi.org/10.1111/j.1550-7408.2009.00394.x
Cyphoderiidae de Saedeleer 1934	Cyphoderia Schlumberger, 1845	Cyphoderia ampulla (Ehrenberg, 1840) Leidy, 1878	Cyphoderia ampulla	Sphagnum spp.	Vitosha	Vitosha	1850	Todorov M., Golemansky V., Mitchell E. A. D., Heger T. J.	2009	Morphology, Biometry and Taxonomy of Freshwater and Marine Interstitial Cyphoderia (Cercozoa:Euglyphida).	Journal of Eukaryotic Microbiology 56 (3): 279 - 289. https://doi.org/10.1111/j.1550-7408.2009.00394.x
Cyphoderiidae de Saedeleer 1934	Cyphoderia Schlumberger, 1845	Cyphoderia ampulla (Ehrenberg, 1840) Leidy, 1878	Cyohoderia ampulla	Sphagnum spp.	Rhodopes	Rhodopes	1109	Heger T. J., Mitchell E. A. D., Todorov M., Golemansky V., Lara E., Leander B. S., Pawlowski J.	2010	Molecular phylogeny of euglyphid testate amoebae (Cercozoa:Euglyphida) suggest transition between marina supralittoral and freshwater/terrestrial environment are infrequent	Molecular Phylogenetics and Evolution 55: 113 - 122 https://doi.org/doi: 10.1016/j.ympev.2009.11.023
Cyphoderiidae de Saedeleer 1934	Cyphoderia Schlumberger, 1845	Cyphoderia ampulla (Ehrenberg, 1840) Leidy, 1878	Cyohoderia ampulla	Sphagnum spp.	Vitosha	Vitosha	1850	Heger T. J., Mitchell E. A. D., Todorov M., Golemansky V., Lara E., Leander B. S., Pawlowski J.	2010	Molecular phylogeny of euglyphid testate amoebae (Cercozoa:Euglyphida) suggest transition between marina supralittoral and freshwater/terrestrial environment are infrequent	Molecular Phylogenetics and Evolution 55: 113 - 122 https://doi.org/doi: 10.1016/j.ympev.2009.11.023
Cyphoderiidae de Saedeleer 1934	Cyphoderia Schlumberger, 1845	Cyphoderia ampulla (Ehrenberg, 1840) Leidy, 1878		Sphagnum spp.	Vitosha	Konyarnika_above the old 'Tea house'	1789 - 1793	Todorov M., Bankov N., Ganeva A.	2016	Unpublished data
Cyphoderiidae de Saedeleer 1934	Cyphoderia Schlumberger, 1845	Cyphoderia ampulla (Ehrenberg, 1840) Leidy, 1878		Sphagnum spp.	Vitosha	Platoto	1793 - 1871	Todorov M., Bankov N., Ganeva A.	2016	Unpublished data
Cyphoderiidae de Saedeleer 1934	Cyphoderia Schlumberger, 1845	Cyphoderia ampulla (Ehrenberg, 1840) Leidy, 1878		Sphagnum spp.	Vitosha	Platoto_vtora terasa	1918 - 1950	Todorov M., Bankov N., Ganeva A.	2016	Unpublished data
Cyphoderiidae de Saedeleer 1934	Cyphoderia Schlumberger, 1845	Cyphoderia ampulla (Ehrenberg, 1840) Leidy, 1878		Sphagnum spp.	Stara Planina	Above the village Kopilovtsi (Kopren hut)	878 - 887	Todorov M., Bankov N., Ganeva A.	2016	Unpublished data
Cyphoderiidae de Saedeleer 1934	Cyphoderia Schlumberger, 1845	Cyphoderia ampulla (Ehrenberg, 1840) Leidy, 1878		Sphagnum spp.	Stara Planina	Petrohan	1387	Todorov M., Bankov N., Ganeva A.	2016	Unpublished data
Cyphoderiidae de Saedeleer 1934	Cyphoderia Schlumberger, 1845	Cyphoderia ampulla (Ehrenberg, 1840) Leidy, 1878		Sphagnum spp.	Stara Planina	above the village Anton	1989 - 1933	Todorov M., Bankov N., Ganeva A.	2016	Unpublished data
Cyphoderiidae de Saedeleer 1934	Cyphoderia Schlumberger, 1845	Cyphoderia ampulla (Ehrenberg, 1840) Leidy, 1878		Sphagnum spp.	Rila	Belmeken dam	1940 - 1968	Todorov M., Bankov N., Ganeva A.	2017	Unpublished data
Cyphoderiidae de Saedeleer 1934	Cyphoderia Schlumberger, 1845	Cyphoderia ampulla (Ehrenberg, 1840) Leidy, 1878		Sphagnum spp.	Rila	Smradlivo ezero area	2212	Todorov M., Bankov N., Ganeva A.	2017	Unpublished data
Cyphoderiidae de Saedeleer 1934	Cyphoderia Schlumberger, 1845	Cyphoderia ampulla (Ehrenberg, 1840) Leidy, 1878		Sphagnum spp.	Rila	Ribnite ezera area	2097 - 2358	Todorov M., Bankov N., Ganeva A.	2017	Unpublished data
Cyphoderiidae de Saedeleer 1934	Cyphoderia Schlumberger, 1845	Cyphoderia ampulla (Ehrenberg, 1840) Leidy, 1878		Sphagnum spp.	Rila	Vada hut area	1992 - 1997	Todorov M., Bankov N., Ganeva A.	2017	Unpublished data
Cyphoderiidae de Saedeleer 1934	Cyphoderia Schlumberger, 1845	Cyphoderia ampulla (Ehrenberg, 1840) Leidy, 1878		Sphagnum spp.	Rila	Brezanski livadi	1602 - 1619	Todorov M., Bankov N., Ganeva A.	2017	Unpublished data
Cyphoderiidae de Saedeleer 1934	Cyphoderia Schlumberger, 1845	Cyphoderia ampulla (Ehrenberg, 1840) Leidy, 1878		Sphagnum spp.	Rila	Govedartzi village	1275	Todorov M., Bankov N., Ganeva A.	2017	Unpublished data
Cyphoderiidae de Saedeleer 1934	Cyphoderia Schlumberger, 1845	Cyphoderia ampulla (Ehrenberg, 1840) Leidy, 1878		Sphagnum spp.	Rila	Seven Rila lakes	2220 - 2250	Todorov M., Bankov N., Ganeva A.	2017	Unpublished data
Cyphoderiidae de Saedeleer 1934	Cyphoderia Schlumberger, 1845	Cyphoderia ampulla (Ehrenberg, 1840) Leidy, 1878		Sphagnum spp.	Pirin	Popovo Lake area	2193 - 2249	Todorov M., Bankov N., Ganeva A.	2017	Unpublished data
Cyphoderiidae de Saedeleer 1934	Cyphoderia Schlumberger, 1845	Cyphoderia ampulla (Ehrenberg, 1840) Leidy, 1878		Sphagnum spp.	Pirin	Kamenitza hut area	2242	Todorov M., Bankov N., Ganeva A.	2017	Unpublished data
Cyphoderiidae de Saedeleer 1934	Cyphoderia Schlumberger, 1845	Cyphoderia ampulla (Ehrenberg, 1840) Leidy, 1878		Sphagnum spp.	Pirin	Popovo Lake area	2243	Todorov M., Bankov N., Ganeva A.	2017	Unpublished data
Cyphoderiidae de Saedeleer 1934	Cyphoderia Schlumberger, 1845	Cyphoderia ampulla (Ehrenberg, 1840) Leidy, 1878		Sphagnum spp.	Pirin	Popovi livadi	1386 - 1394	Todorov M., Bankov N., Ganeva A.	2017	Unpublished data
Cyphoderiidae de Saedeleer 1934	Cyphoderia Schlumberger, 1845	Cyphoderia ampulla (Ehrenberg, 1840) Leidy, 1878		Sphagnum spp.	Pirin	Demyanitsa hut area	2183 - 2462	Todorov M., Bankov N., Ganeva A.	2017	Unpublished data
Cyphoderiidae de Saedeleer 1934	Cyphoderia Schlumberger, 1845	Cyphoderia ampulla (Ehrenberg, 1840) Leidy, 1878		Sphagnum spp.	Pirin	Vihren hut area	2062 - 2069	Todorov M., Bankov N., Ganeva A.	2017	Unpublished data
Cyphoderiidae de Saedeleer 1934	Cyphoderia Schlumberger, 1845	Cyphoderia major (Penard, 1891)	C. major	Sphagnum spp.	Rila	Rila	1960	Todorov M., Golemansky V., Mitchell E. A. D., Heger T. J.	2009	Morphology, Biometry and Taxonomy of Freshwater and Marine Interstitial Cyphoderia (Cercozoa:Euglyphida).	Journal of Eukaryotic Microbiology 56 (3): 279 - 289. https://doi.org/10.1111/j.1550-7408.2009.00394.x
Cyphoderiidae de Saedeleer 1934	Cyphoderia Schlumberger, 1845	Cyphoderia major (Penard, 1891)	Cyphoderia major	Sphagnum spp.	Rila	Rila	1960	Heger T. J., Mitchell E. A. D., Todorov M., Golemansky V., Lara E., Leander B. S., Pawlowski J.	2010	Molecular phylogeny of euglyphid testate amoebae (Cercozoa:Euglyphida) suggest transition between marina supralittoral and freshwater/terrestrial environment are infrequent	Molecular Phylogenetics and Evolution 55: 113 - 122 https://doi.org/doi: 10.1016/j.ympev.2009.11.023
Cyphoderiidae de Saedeleer 1934	Cyphoderia Schlumberger, 1845	Cyphoderia major (Penard, 1891)		Sphagnum spp.	Vitosha	Platoto_vtora terasa	1924 - 1950	Todorov M., Bankov N., Ganeva A.	2016	Unpublished data
Cyphoderiidae de Saedeleer 1934	Cyphoderia Schlumberger, 1845	Cyphoderia major (Penard, 1891)		Sphagnum spp.	Stara Planina	Above the village Kopilovtsi (Kopren hut)	878 - 887	Todorov M., Bankov N., Ganeva A.	2016	Unpublished data
Cyphoderiidae de Saedeleer 1934	Cyphoderia Schlumberger, 1845	Cyphoderia major (Penard, 1891)		Sphagnum spp.	Stara Planina	above the village Anton	1907	Todorov M., Bankov N., Ganeva A.	2016	Unpublished data
Cyphoderiidae de Saedeleer 1934	Cyphoderia Schlumberger, 1845	Cyphoderia major (Penard, 1891)		Sphagnum spp.	Rila	Belmeken dam	1965 - 1966	Todorov M., Bankov N., Ganeva A.	2017	Unpublished data
Cyphoderiidae de Saedeleer 1934	Cyphoderia Schlumberger, 1845	Cyphoderia major (Penard, 1891)		Sphagnum spp.	Rila	Govedartzi village	1275	Todorov M., Bankov N., Ganeva A.	2017	Unpublished data
Cyphoderiidae de Saedeleer 1934	Cyphoderia Schlumberger, 1845	Cyphoderia major (Penard, 1891)		Sphagnum spp.	Pirin	Popovi livadi	1386	Todorov M., Bankov N., Ganeva A.	2017	Unpublished data
Difflugiidae Wallich, 1864	Difflugia Leclerc, 1815	Difflugia acuminata Ehrenberg, 1838	Difflugia acuminata Ehrenberg	Sphagnum spp.	Rhodopes	Skobelevo village; Boykovo village		Pateff P.	1924	Beitrag zur Kenntnis der Süsswasserrhizopoden von Bulgarien	Arbeiten der Bulgarischen Naturforschenden Gesellschaft BD. XI: 1 - 46 [In Bulgarian, with German summary].
Difflugiidae Wallich, 1864	Difflugia Leclerc, 1815	Difflugia acuminata Ehrenberg, 1838	Difflugia acuminata Ehrenberg	Sphagnum spp.	Vitosha	Vitosha		Pateff P.	1924	Beitrag zur Kenntnis der Süsswasserrhizopoden von Bulgarien	Arbeiten der Bulgarischen Naturforschenden Gesellschaft BD. XI: 1 - 46 [In Bulgarian, with German summary].
Difflugiidae Wallich, 1864	Difflugia Leclerc, 1815	Difflugia acuminata Ehrenberg, 1838	Difflugia acuminata	Sphagnum spp.	Rhodopes	Lagot Lake	1450	Golemansky V.	1968	On the species composition and distribution of the rhizopod fauna of upper Smolian Lakes	Bulletin de l'Institut de Zoologie et Musée de Sofia 27: 171 - 187 [In Bulgarian, with Russian and English summaries].
Difflugiidae Wallich, 1864	Difflugia Leclerc, 1815	Difflugia acuminata Ehrenberg, 1838	Difflugia acuminata Ehrenberg	Sphagnum spp.	Rila	Babreka Lake, Bliznaka Lake, Detelinata Lake, Ribnoto ezero Lake , Dolno ezero Lake, Kanarsko ezero Lake	2095 - 2282	Todorov M., Golemansky V.	2000	Testate amoebae (Protozoa: Testacea) of the Glacial Lakes in the Rila National Park (Southwestern Bulgaria).	In: Golemansky, V., Naidenow, W. Biodiversity and Evolution of Glacial Water Ecosystems in the Rila Mountains. Professor Marin Drinov Academic PublIshing House, Sofia, 15-26 pp.
Difflugiidae Wallich, 1864	Difflugia Leclerc, 1815	Difflugia acuminata Ehrenberg, 1838	Difflugia acuminata EHRENBERG, 1838	Sphagnum spp.	Rila	Dolno ribno ezero Lake	2220	Todorov M.	2004	Testate amoebae (Protozoa, Rhizopoda) of the Ribni Ezera Glacial Lakes in the Rila Mountains (South-West Bulgaria).	Acta zoologica bulgarica 56 (3): 243 - 252
Difflugiidae Wallich, 1864	Difflugia Leclerc, 1815	Difflugia acuminata Ehrenberg, 1838	Difflugia acuminata EHRENBERG, 1838	Sphagnum spp.	Rila	Gorno ribno ezero Lake	2227	Todorov M.	2004	Testate amoebae (Protozoa, Rhizopoda) of the Ribni Ezera Glacial Lakes in the Rila Mountains (South-West Bulgaria).	Acta zoologica bulgarica 56 (3): 243 - 252
Difflugiidae Wallich, 1864	Difflugia Leclerc, 1815	Difflugia acuminata Ehrenberg, 1838	Difflugia acuminata Ehrenberg, 1838	Sphagnum spp.	Rila	Smradlivo ezero Lake	2294	Todorov M.	2005	Testate amoebae (Protozoa, Rhizopoda) of the glacial lake Smradlivo Ezero in the Rila National Park (Southwestern Bulgaria).	Acta Zoologica Bulgarica 57 (1), 2005: 13-23
Difflugiidae Wallich, 1864	Difflugia Leclerc, 1815	Difflugia acuminata Ehrenberg, 1838	Difflugia acuminata Ehrenberg, 1838	Sphagnum spp.	Rhodopes	Blatistoto ezero Lake, Lagot Lake, peat bogs and swampss near Skobelevo village, peat bogs and swampss from Yundola, peat bogs and swamps near Boykovo village, peat bogs and swampss near Shiroka polyana dam	1450-1500	Golemansky V., Todorov M., Temelkov B.	2006	Diversity and biotopic distribution of the Rhizopods (Rhizopoda: Lobosia and Filosia) from the Western Rhodopes (Bulgaria)	In: Beron, P. Biodiversity of Bulgaria. 3. Biodiversity of Western Rhodopes (Bulgaria and Greece) I. Pensoft & National Museumof Natural Histoty, Sofia, 205 - 220 pp.
Difflugiidae Wallich, 1864	Difflugia Leclerc, 1815	Difflugia acuminata Ehrenberg, 1838	Difflugia venusta (Penard, 1902) Ogden, 1983	Sphagnum spp.	Rhodopes	peat bogs and swamps near Shirola polyana dam		Golemansky V., Todorov M., Temelkov B.	2006	Diversity and biotopic distribution of the Rhizopods (Rhizopoda: Lobosia and Filosia) from the Western Rhodopes (Bulgaria)	In: Beron, P. Biodiversity of Bulgaria. 3. Biodiversity of Western Rhodopes (Bulgaria and Greece) I. Pensoft & National Museumof Natural Histoty, Sofia, 205 - 220 pp.
Difflugiidae Wallich, 1864	Difflugia Leclerc, 1815	Difflugia acuminata Ehrenberg, 1838		Sphagnum spp.	Vitosha	Konyarnika_above the old 'Tea house'	1784	Todorov M., Bankov N., Ganeva A.	2016	Unpublished data
Difflugiidae Wallich, 1864	Difflugia Leclerc, 1815	Difflugia acuminata Ehrenberg, 1838		Sphagnum spp.	Vitosha	Platoto_vtora terasa	1942	Todorov M., Bankov N., Ganeva A.	2016	Unpublished data
Difflugiidae Wallich, 1864	Difflugia Leclerc, 1815	Difflugia acuminata Ehrenberg, 1838		Sphagnum spp.	Pirin	Kamenitza hut area	2050 - 2075	Todorov M., Bankov N., Ganeva A.	2017	Unpublished data
Difflugiidae Wallich, 1864	Difflugia Leclerc, 1815	Difflugia acuminata Ehrenberg, 1838		Sphagnum spp.	Pirin	Demyanitsa hut area	2462	Todorov M., Bankov N., Ganeva A.	2017	Unpublished data
Difflugiidae Wallich, 1864	Difflugia Leclerc, 1815	Difflugia acuminata Ehrenberg, 1838		Sphagnum spp.	Rila	Seven Rila lakes	2250	Todorov M., Bankov N., Ganeva A.	2017	Unpublished data
Difflugiidae Wallich, 1864	Difflugia Leclerc, 1815	Difflugia ampullula Playfair, 1918	Difflugia ampullula Playfair, 1918	Sphagnum spp.	Rila	Smradlivo ezero Lake	2294	Todorov M.	2005	Testate amoebae (Protozoa, Rhizopoda) of the glacial lake Smradlivo Ezero in the Rila National Park (Southwestern Bulgaria).	Acta Zoologica Bulgarica 57 (1), 2005: 13-23
Difflugiidae Wallich, 1864	Difflugia Leclerc, 1815	Difflugia ampullula Playfair, 1918		Sphagnum spp.	Vitosha	Platoto_vtora terasa	1918 - 1933	Todorov M., Bankov N., Ganeva A.	2016	Unpublished data
Difflugiidae Wallich, 1864	Difflugia Leclerc, 1815	Difflugia ampullula Playfair, 1918		Sphagnum spp.	Pirin	Popovo Lake area	2199 - 2249	Todorov M., Bankov N., Ganeva A.	2017	Unpublished data
Difflugiidae Wallich, 1864	Difflugia Leclerc, 1815	Difflugia ampullula Playfair, 1918		Sphagnum spp.	Rila	Smradlivo ezero area	2301	Todorov M., Bankov N., Ganeva A.	2017	Unpublished data
Difflugiidae Wallich, 1864	Difflugia Leclerc, 1815	Difflugia angulostoma Gauthier - Lievre at Thomas, 1958	Difflugia angulostoma G.-Lievre & Thomas	Sphagnum spp.	Rila	Skakavica Lake, Kanarsko ezero Lake	2152 - 2270	Todorov M., Golemansky V.	2000	Testate amoebae (Protozoa: Testacea) of the Glacial Lakes in the Rila National Park (Southwestern Bulgaria).	In: Golemansky, V., Naidenow, W. Biodiversity and Evolution of Glacial Water Ecosystems in the Rila Mountains. Professor Marin Drinov Academic PublIshing House, Sofia, 15-26 pp.
Difflugiidae Wallich, 1864	Difflugia Leclerc, 1815	Difflugia angulostoma Gauthier - Lievre at Thomas, 1958		Sphagnum spp.	Stara Planina	above the village Anton	1898	Todorov M., Bankov N., Ganeva A.	2016	Unpublished data
Difflugiidae Wallich, 1864	Difflugia Leclerc, 1815	Difflugia bacillariarum Perty, 1852	Difflugia bacilariarum Perty, 1849	Sphagnum spp.	Rila	Beli Iskar dam	1740	Golemansky V., Todorov M.	1993	Testate amoebae (Protozoa, Rhizopoda) in the watecatchment area and littoral of the "Beli Iskar" dam.	Acta zoologica bulgarica 46: 3 - 9
Difflugiidae Wallich, 1864	Difflugia Leclerc, 1815	Difflugia bacillariarum Perty, 1852		Sphagnum spp.	Stara Planina	above the village Anton	1898 - 1907	Todorov M., Bankov N., Ganeva A.	2016	Unpublished data
Difflugiidae Wallich, 1864	Difflugia Leclerc, 1815	Difflugia brevicola Cash et Hopkinson, 1909	Difflugia brevicola Cash, 1909	Sphagnum spp.	Rhodopes	peat bogs and swamps near Shiroka polyana dam		Golemansky V., Todorov M., Temelkov B.	2006	Diversity and biotopic distribution of the Rhizopods (Rhizopoda: Lobosia and Filosia) from the Western Rhodopes (Bulgaria)	In: Beron, P. Biodiversity of Bulgaria. 3. Biodiversity of Western Rhodopes (Bulgaria and Greece) I. Pensoft & National Museumof Natural Histoty, Sofia, 205 - 220 pp.
Difflugiidae Wallich, 1864	Difflugia Leclerc, 1815	Difflugia brevicola Cash et Hopkinson, 1909		Sphagnum spp.	Stara Planina	above the village Anton	1902	Todorov M., Bankov N., Ganeva A.	2016	Unpublished data
Difflugiidae Wallich, 1864	Difflugia Leclerc, 1815	Difflugia brevicola Cash et Hopkinson, 1909		Sphagnum spp.	Rila	Belmeken dam	1945	Todorov M., Bankov N., Ganeva A.	2017	Unpublished data
Difflugiidae Wallich, 1864	Difflugia Leclerc, 1815	Difflugia bryophila (Penard, 1902) Jung, 1942	Difflugia bryophila (Penard) Jung	Sphagnum spp.	Vitosha	Platoto	1800	Golemansky V., Todorov M.	1985	Comparative studies on the composition and distribution of the thecamoeban fauna (Rhizopoda, Testacea) in three types of soil in Vitosha Mountain.	Acta zoologica bulgarica29: 50 - 64 [In Bulgarian, with Russian and English summaries]
Difflugiidae Wallich, 1864	Difflugia Leclerc, 1815	Difflugia bryophila (Penard, 1902) Jung, 1942	Difflugia bryophilia (Penard) Jung	Sphagnum spp.	Vitosha	Platoto		Golemansky V., Todorov M.	1990	Rhizopodic fauna (Protozoa, Rhizopoda) from Vitoša.	In: Fauna of Southwestern Bulgaria, Part 3. BAS, Sofia, 19 - 48. (In Bulgarian, with Russian and English summaries).
Difflugiidae Wallich, 1864	Difflugia Leclerc, 1815	Difflugia bryophila (Penard, 1902) Jung, 1942	Difflugia bryophila	Sphagnum spp.	Vitosha	Vitosha	1800-1950	Todorov M.	1993	Testate amoebae (Protozoa, Rhizopoda) in soils of Vitoša Mountain (Bulgaria)	Acta zoologica bulgarica 46: 16 - 23
Difflugiidae Wallich, 1864	Difflugia Leclerc, 1815	Difflugia bryophila (Penard, 1902) Jung, 1942	Difflugia gassowskii	Sphagnum spp.	Vitosha	Vitosha	1800-1950	Todorov M.	1993	Testate amoebae (Protozoa, Rhizopoda) in soils of Vitoša Mountain (Bulgaria)	Acta zoologica bulgarica 46: 16 - 23
Difflugiidae Wallich, 1864	Difflugia Leclerc, 1815	Difflugia bryophila (Penard, 1902) Jung, 1942	Difflugia bryophila	Sphagnum spp.	Vitosha	Vitosha	1800-1950	Todorov M., Golemansky V.	1995	Ecological characteristics of soil Testacea (Protozoa, Rhizopoda) of Vitoša Mountain (Bulgaria)	Acta zoologica bulgarica 48: 3 - 22
Difflugiidae Wallich, 1864	Difflugia Leclerc, 1815	Difflugia bryophila (Penard, 1902) Jung, 1942	Difflugia gassowskii	Sphagnum spp.	Vitosha	Vitosha	1800-1950	Todorov M., Golemansky V.	1995	Ecological characteristics of soil Testacea (Protozoa, Rhizopoda) of Vitoša Mountain (Bulgaria)	Acta zoologica bulgarica 48: 3 - 22
Difflugiidae Wallich, 1864	Difflugia Leclerc, 1815	Difflugia bryophila (Penard, 1902) Jung, 1942	Difflugia bryophila (Penard) Jung	Sphagnum spp.	Rila	Bliznaka Lake, Dolno ezero Lake, Dolno chanagiolsko ezero Lake, Skakavica Lake, Suhoto ezero Lake, Dolno ribno ezero Lake, Kanarsko ezero Lake	1892 - 2270	Todorov M., Golemansky V.	2000	Testate amoebae (Protozoa: Testacea) of the Glacial Lakes in the Rila National Park (Southwestern Bulgaria).	In: Golemansky, V., Naidenow, W. Biodiversity and Evolution of Glacial Water Ecosystems in the Rila Mountains. Professor Marin Drinov Academic PublIshing House, Sofia, 15-26 pp.
Difflugiidae Wallich, 1864	Difflugia Leclerc, 1815	Difflugia bryophila (Penard, 1902) Jung, 1942	D. bryophila (PENARD, 1902) JUNG, 1942	Sphagnum spp.	Rila	Dolno ribno ezero Lake	2220	Todorov M.	2004	Testate amoebae (Protozoa, Rhizopoda) of the Ribni Ezera Glacial Lakes in the Rila Mountains (South-West Bulgaria).	Acta zoologica bulgarica 56 (3): 243 - 252
Difflugiidae Wallich, 1864	Difflugia Leclerc, 1815	Difflugia bryophila (Penard, 1902) Jung, 1942	D. bryophila (PENARD, 1902) JUNG, 1942	Sphagnum spp.	Rila	Gorno ribno ezero Lake	2227	Todorov M.	2004	Testate amoebae (Protozoa, Rhizopoda) of the Ribni Ezera Glacial Lakes in the Rila Mountains (South-West Bulgaria).	Acta zoologica bulgarica 56 (3): 243 - 252
Difflugiidae Wallich, 1864	Difflugia Leclerc, 1815	Difflugia bryophila (Penard, 1902) Jung, 1942	D. gassowski OGDEN,1983	Sphagnum spp.	Rila	Gorno ribno ezero Lake	2227	Todorov M.	2004	Testate amoebae (Protozoa, Rhizopoda) of the Ribni Ezera Glacial Lakes in the Rila Mountains (South-West Bulgaria).	Acta zoologica bulgarica 56 (3): 243 - 252
Difflugiidae Wallich, 1864	Difflugia Leclerc, 1815	Difflugia bryophila (Penard, 1902) Jung, 1942	Difflugia bryophila (Penard, 1902) Jung, 1942	Sphagnum spp.	Rila	Smradlivo ezero Lake	2294	Todorov M.	2005	Testate amoebae (Protozoa, Rhizopoda) of the glacial lake Smradlivo Ezero in the Rila National Park (Southwestern Bulgaria).	Acta Zoologica Bulgarica 57 (1), 2005: 13-23
Difflugiidae Wallich, 1864	Difflugia Leclerc, 1815	Difflugia bryophila (Penard, 1902) Jung, 1942	Difflugia gassowskii Ogden, 1983	Sphagnum spp.	Rila	Smradlivo ezero Lake	2294	Todorov M.	2005	Testate amoebae (Protozoa, Rhizopoda) of the glacial lake Smradlivo Ezero in the Rila National Park (Southwestern Bulgaria).	Acta Zoologica Bulgarica 57 (1), 2005: 13-23
Difflugiidae Wallich, 1864	Difflugia Leclerc, 1815	Difflugia bryophila (Penard, 1902) Jung, 1942	Difflugia bryophila (Penard, 1902) Jung, 1942	Sphagnum spp.	Rhodopes	peat bogs and swamps near Shiroka polyana dam		Golemansky V., Todorov M., Temelkov B.	2006	Diversity and biotopic distribution of the Rhizopods (Rhizopoda: Lobosia and Filosia) from the Western Rhodopes (Bulgaria)	In: Beron, P. Biodiversity of Bulgaria. 3. Biodiversity of Western Rhodopes (Bulgaria and Greece) I. Pensoft & National Museumof Natural Histoty, Sofia, 205 - 220 pp.
Difflugiidae Wallich, 1864	Difflugia Leclerc, 1815	Difflugia bryophila (Penard, 1902) Jung, 1942	Difflugia gassowskii Ogden, 1983	Sphagnum spp.	Rhodopes	peat bogs and swamps near Shiroka polyana dam		Golemansky V., Todorov M., Temelkov B.	2006	Diversity and biotopic distribution of the Rhizopods (Rhizopoda: Lobosia and Filosia) from the Western Rhodopes (Bulgaria)	In: Beron, P. Biodiversity of Bulgaria. 3. Biodiversity of Western Rhodopes (Bulgaria and Greece) I. Pensoft & National Museumof Natural Histoty, Sofia, 205 - 220 pp.
Difflugiidae Wallich, 1864	Difflugia Leclerc, 1815	Difflugia bryophila (Penard, 1902) Jung, 1942		Sphagnum spp.	Vitosha	Konyarnika_above the old 'Tea house'	1784 - 1793	Todorov M., Bankov N., Ganeva A.	2016	Unpublished data
Difflugiidae Wallich, 1864	Difflugia Leclerc, 1815	Difflugia bryophila (Penard, 1902) Jung, 1942		Sphagnum spp.	Vitosha	Platoto	1793 - 1871	Todorov M., Bankov N., Ganeva A.	2016	Unpublished data
Difflugiidae Wallich, 1864	Difflugia Leclerc, 1815	Difflugia bryophila (Penard, 1902) Jung, 1942		Sphagnum spp.	Vitosha	Platoto_vtora terasa	1918 - 1950	Todorov M., Bankov N., Ganeva A.	2016	Unpublished data
Difflugiidae Wallich, 1864	Difflugia Leclerc, 1815	Difflugia bryophila (Penard, 1902) Jung, 1942		Sphagnum spp.	Stara Planina	Above the village Kopilovtsi (Kopren hut)	878 - 885	Todorov M., Bankov N., Ganeva A.	2016	Unpublished data
Difflugiidae Wallich, 1864	Difflugia Leclerc, 1815	Difflugia bryophila (Penard, 1902) Jung, 1942		Sphagnum spp.	Stara Planina	Petrohan	1379 - 1471	Todorov M., Bankov N., Ganeva A.	2016	Unpublished data
Difflugiidae Wallich, 1864	Difflugia Leclerc, 1815	Difflugia bryophila (Penard, 1902) Jung, 1942		Sphagnum spp.	Stara Planina	above the village Anton	1898 - 1933	Todorov M., Bankov N., Ganeva A.	2016	Unpublished data
Difflugiidae Wallich, 1864	Difflugia Leclerc, 1815	Difflugia bryophila (Penard, 1902) Jung, 1942		Sphagnum spp.	Rila	Belmeken dam	1941 - 1966	Todorov M., Bankov N., Ganeva A.	2017	Unpublished data
Difflugiidae Wallich, 1864	Difflugia Leclerc, 1815	Difflugia bryophila (Penard, 1902) Jung, 1942		Sphagnum spp.	Rila	Smradlivo ezero area	2212 - 2306	Todorov M., Bankov N., Ganeva A.	2017	Unpublished data
Difflugiidae Wallich, 1864	Difflugia Leclerc, 1815	Difflugia bryophila (Penard, 1902) Jung, 1942		Sphagnum spp.	Rila	Ribnite ezera area	2358	Todorov M., Bankov N., Ganeva A.	2017	Unpublished data
Difflugiidae Wallich, 1864	Difflugia Leclerc, 1815	Difflugia bryophila (Penard, 1902) Jung, 1942		Sphagnum spp.	Rila	Vada hut area	1992 - 1997	Todorov M., Bankov N., Ganeva A.	2017	Unpublished data
Difflugiidae Wallich, 1864	Difflugia Leclerc, 1815	Difflugia bryophila (Penard, 1902) Jung, 1942		Sphagnum spp.	Rila	Brezanski livadi	1602 - 1619	Todorov M., Bankov N., Ganeva A.	2017	Unpublished data
Difflugiidae Wallich, 1864	Difflugia Leclerc, 1815	Difflugia bryophila (Penard, 1902) Jung, 1942		Sphagnum spp.	Rila	Govedartzi village	1275	Todorov M., Bankov N., Ganeva A.	2017	Unpublished data
Difflugiidae Wallich, 1864	Difflugia Leclerc, 1815	Difflugia bryophila (Penard, 1902) Jung, 1942		Sphagnum spp.	Rila	Seven Rila lakes	2214 - 2252	Todorov M., Bankov N., Ganeva A.	2017	Unpublished data
Difflugiidae Wallich, 1864	Difflugia Leclerc, 1815	Difflugia bryophila (Penard, 1902) Jung, 1942		Sphagnum spp.	Pirin	Popovo Lake area	2236 - 2249	Todorov M., Bankov N., Ganeva A.	2017	Unpublished data
Difflugiidae Wallich, 1864	Difflugia Leclerc, 1815	Difflugia bryophila (Penard, 1902) Jung, 1942		Sphagnum spp.	Pirin	Demyanitsa hut area	2183 - 2462	Todorov M., Bankov N., Ganeva A.	2017	Unpublished data
Difflugiidae Wallich, 1864	Difflugia Leclerc, 1815	Difflugia bryophila (Penard, 1902) Jung, 1942		Sphagnum spp.	Pirin	Vihren hut area	2062 - 2069	Todorov M., Bankov N., Ganeva A.	2017	Unpublished data
Difflugiidae Wallich, 1864	Difflugia Leclerc, 1815	Difflugia bryophila (Penard, 1902) Jung, 1942		Sphagnum spp.	Pirin	Kamenitza hut area	1885 - 2242	Todorov M., Bankov N., Ganeva A.	2017	Unpublished data
Difflugiidae Wallich, 1864	Difflugia Leclerc, 1815	Difflugia bryophila (Penard, 1902) Jung, 1942		Sphagnum spp.	Pirin	Popovi livadi	1386 - 1394	Todorov M., Bankov N., Ganeva A.	2017	Unpublished data
Difflugiidae Wallich, 1864	Difflugia Leclerc, 1815	Difflugia distenda Ogden, 1983	Difflugia distenda	Sphagnum spp.	Vitosha	Vitosha	1800-1950	Todorov M.	1993	Testate amoebae (Protozoa, Rhizopoda) in soils of Vitoša Mountain (Bulgaria)	Acta zoologica bulgarica 46: 16 - 23
Difflugiidae Wallich, 1864	Difflugia Leclerc, 1815	Difflugia distenda Ogden, 1983	Difflugia distenda	Sphagnum spp.	Vitosha	Vitosha	1800-1950	Todorov M., Golemansky V.	1995	Ecological characteristics of soil Testacea (Protozoa, Rhizopoda) of Vitoša Mountain (Bulgaria)	Acta zoologica bulgarica 48: 3 - 22
Difflugiidae Wallich, 1864	Difflugia Leclerc, 1815	Difflugia distenda Ogden, 1983		Sphagnum spp.	Pirin	Demyanitsa hut area	2462	Todorov M., Bankov N., Ganeva A.	2017	Unpublished data
Difflugiidae Wallich, 1864	Difflugia Leclerc, 1815	Difflugia elegans Penard, 1890	Difflugia elegans Penard	Sphagnum spp.	Rila	Musala		Pateff P.	1924	Beitrag zur Kenntnis der Süsswasserrhizopoden von Bulgarien	Arbeiten der Bulgarischen Naturforschenden Gesellschaft BD. XI: 1 - 46 [In Bulgarian, with German summary].
Difflugiidae Wallich, 1864	Difflugia Leclerc, 1815	Difflugia elegans Penard, 1890	Difflugia elegans Penard	Sphagnum spp.	Vitosha	Vitosha		Pateff P.	1924	Beitrag zur Kenntnis der Süsswasserrhizopoden von Bulgarien	Arbeiten der Bulgarischen Naturforschenden Gesellschaft BD. XI: 1 - 46 [In Bulgarian, with German summary].
Difflugiidae Wallich, 1864	Difflugia Leclerc, 1815	Difflugia elegans Penard, 1890	Difflugia elegans Penard, 1890	Sphagnum spp.	Vitosha	temporary ponds around the water catchment area above Edelweiss hut	1750	Golemansky V.	1965	Étude sur les espèces et l'écologie des rhizopodes (Rhizopoda, Testacea) des hautes tourbières de la montagne Vitocha	Annuaire de l'Université de Sofia, Faculté de Biologie.59 (1): 17 - 38 [In Bulgarian, with Russian and French summaries].
Difflugiidae Wallich, 1864	Difflugia Leclerc, 1815	Difflugia elegans Penard, 1890	Difflugia elegans	Sphagnum spp.	Rhodopes	Blatistoto ezero Lake	1500	Golemansky V.	1968	On the species composition and distribution of the rhizopod fauna of upper Smolian Lakes	Bulletin de l'Institut de Zoologie et Musée de Sofia 27: 171 - 187 [In Bulgarian, with Russian and English summaries].
Difflugiidae Wallich, 1864	Difflugia Leclerc, 1815	Difflugia elegans Penard, 1890	Difflugia elegans	Sphagnum spp.	Rhodopes	Lagot Lake	1450	Golemansky V.	1968	On the species composition and distribution of the rhizopod fauna of upper Smolian Lakes	Bulletin de l'Institut de Zoologie et Musée de Sofia 27: 171 - 187 [In Bulgarian, with Russian and English summaries].
Difflugiidae Wallich, 1864	Difflugia Leclerc, 1815	Difflugia elegans Penard, 1890	Difflugia elegans	Sphagnum spp.	Pirin	Popovo ezero Lake		Golemansky V.	1974	La faune rhizopodique (Rhizopoda, Testacea) du littoral et du benthal du lac Popovo dans la montagne de Pirine.	Bulletin de l'Institut de Zoologie et Mesée 40: 47 - 58 In Bulgarian, with Russian and French summaries].
Difflugiidae Wallich, 1864	Difflugia Leclerc, 1815	Difflugia elegans Penard, 1890	Difflugia amphoralis	Sphagnum spp.	Vitosha	Vitosha	1800-1950	Todorov M.	1993	Testate amoebae (Protozoa, Rhizopoda) in soils of Vitoša Mountain (Bulgaria)	Acta zoologica bulgarica 46: 16 - 23
Difflugiidae Wallich, 1864	Difflugia Leclerc, 1815	Difflugia elegans Penard, 1890	Difflugia elegans	Sphagnum spp.	Vitosha	Vitosha	1800-1950	Todorov M.	1993	Testate amoebae (Protozoa, Rhizopoda) in soils of Vitoša Mountain (Bulgaria)	Acta zoologica bulgarica 46: 16 - 23
Difflugiidae Wallich, 1864	Difflugia Leclerc, 1815	Difflugia elegans Penard, 1890	Difflugia amphoralis	Sphagnum spp.	Vitosha	Vitosha	1800-1950	Todorov M., Golemansky V.	1995	Ecological characteristics of soil Testacea (Protozoa, Rhizopoda) of Vitoša Mountain (Bulgaria)	Acta zoologica bulgarica 48: 3 - 22
Difflugiidae Wallich, 1864	Difflugia Leclerc, 1815	Difflugia elegans Penard, 1890	Difflugia elegans	Sphagnum spp.	Vitosha	Vitosha	1800-1950	Todorov M., Golemansky V.	1995	Ecological characteristics of soil Testacea (Protozoa, Rhizopoda) of Vitoša Mountain (Bulgaria)	Acta zoologica bulgarica 48: 3 - 22
Difflugiidae Wallich, 1864	Difflugia Leclerc, 1815	Difflugia elegans Penard, 1890	Difflugia amphoralis Cash & Hopkinson	Sphagnum spp.	Rila	Okoto Lake , Babreka Lake, Bliznaka Lake, Ribnoto ezero Lake	2184 - 2440	Todorov M., Golemansky V.	2000	Testate amoebae (Protozoa: Testacea) of the Glacial Lakes in the Rila National Park (Southwestern Bulgaria).	In: Golemansky, V., Naidenow, W. Biodiversity and Evolution of Glacial Water Ecosystems in the Rila Mountains. Professor Marin Drinov Academic PublIshing House, Sofia, 15-26 pp.
Difflugiidae Wallich, 1864	Difflugia Leclerc, 1815	Difflugia elegans Penard, 1890	Difflugia elegans Penard	Sphagnum spp.	Rila	Salzata Lake, Babreka Lake, Bliznaka Lake, Detelinata Lake, Ribnoto ezero Lake , Dolno ezero Lake, Dolno chanagiolsko ezero Lake, Skakavica Lake, Kanarsko ezero Lake	2095 - 2535	Todorov M., Golemansky V.	2000	Testate amoebae (Protozoa: Testacea) of the Glacial Lakes in the Rila National Park (Southwestern Bulgaria).	In: Golemansky, V., Naidenow, W. Biodiversity and Evolution of Glacial Water Ecosystems in the Rila Mountains. Professor Marin Drinov Academic PublIshing House, Sofia, 15-26 pp.
Difflugiidae Wallich, 1864	Difflugia Leclerc, 1815	Difflugia elegans Penard, 1890	D. elegans PENARD, 1890	Sphagnum spp.	Rila	Dolno ribno ezero Lake	2220	Todorov M.	2004	Testate amoebae (Protozoa, Rhizopoda) of the Ribni Ezera Glacial Lakes in the Rila Mountains (South-West Bulgaria).	Acta zoologica bulgarica 56 (3): 243 - 252
Difflugiidae Wallich, 1864	Difflugia Leclerc, 1815	Difflugia elegans Penard, 1890	D. elegans PENARD, 1890	Sphagnum spp.	Rila	Gorno ribno ezero Lake	2227	Todorov M.	2004	Testate amoebae (Protozoa, Rhizopoda) of the Ribni Ezera Glacial Lakes in the Rila Mountains (South-West Bulgaria).	Acta zoologica bulgarica 56 (3): 243 - 252
Difflugiidae Wallich, 1864	Difflugia Leclerc, 1815	Difflugia elegans Penard, 1890	Difflugia elegans Penard, 1890	Sphagnum spp.	Rila	Smradlivo ezero Lake	2294	Todorov M.	2005	Testate amoebae (Protozoa, Rhizopoda) of the glacial lake Smradlivo Ezero in the Rila National Park (Southwestern Bulgaria).	Acta Zoologica Bulgarica 57 (1), 2005: 13-23
Difflugiidae Wallich, 1864	Difflugia Leclerc, 1815	Difflugia elegans Penard, 1890	Difflugia elegans Penard, 1890	Sphagnum spp.	Rhodopes	Blatistoto ezero Lake, Lagot Lake, peat bogs and swamps from Yundola, peat bogs and swamps near Shiroka polyana dam	1450-1500	Golemansky V., Todorov M., Temelkov B.	2006	Diversity and biotopic distribution of the Rhizopods (Rhizopoda: Lobosia and Filosia) from the Western Rhodopes (Bulgaria)	In: Beron, P. Biodiversity of Bulgaria. 3. Biodiversity of Western Rhodopes (Bulgaria and Greece) I. Pensoft & National Museumof Natural Histoty, Sofia, 205 - 220 pp.
Difflugiidae Wallich, 1864	Difflugia Leclerc, 1815	Difflugia elegans Penard, 1890		Sphagnum spp.	Vitosha	Platoto_vtora terasa	1918 - 1933	Todorov M., Bankov N., Ganeva A.	2016	Unpublished data
Difflugiidae Wallich, 1864	Difflugia Leclerc, 1815	Difflugia elegans Penard, 1890		Sphagnum spp.	Stara Planina	above the village Anton	1933	Todorov M., Bankov N., Ganeva A.	2016	Unpublished data
Difflugiidae Wallich, 1864	Difflugia Leclerc, 1815	Difflugia elegans Penard, 1890		Sphagnum spp.	Rila	Belmeken dam	1945	Todorov M., Bankov N., Ganeva A.	2017	Unpublished data
Difflugiidae Wallich, 1864	Difflugia Leclerc, 1815	Difflugia elegans Penard, 1890		Sphagnum spp.	Rila	Smradlivo ezero area	2301	Todorov M., Bankov N., Ganeva A.	2017	Unpublished data
Difflugiidae Wallich, 1864	Difflugia Leclerc, 1815	Difflugia elegans Penard, 1890		Sphagnum spp.	Rila	Ribnite ezera area	2097 - 2358	Todorov M., Bankov N., Ganeva A.	2017	Unpublished data
Difflugiidae Wallich, 1864	Difflugia Leclerc, 1815	Difflugia elegans Penard, 1890		Sphagnum spp.	Rila	Brezanski livadi	1602 - 1611	Todorov M., Bankov N., Ganeva A.	2017	Unpublished data
Difflugiidae Wallich, 1864	Difflugia Leclerc, 1815	Difflugia elegans Penard, 1890		Sphagnum spp.	Rila	Govedartzi village	1275	Todorov M., Bankov N., Ganeva A.	2017	Unpublished data
Difflugiidae Wallich, 1864	Difflugia Leclerc, 1815	Difflugia elegans Penard, 1890		Sphagnum spp.	Rila	Seven Rila lakes	2214 - 2250	Todorov M., Bankov N., Ganeva A.	2017	Unpublished data
Difflugiidae Wallich, 1864	Difflugia Leclerc, 1815	Difflugia elegans Penard, 1890		Sphagnum spp.	Pirin	Popovo Lake area	2193 - 2246	Todorov M., Bankov N., Ganeva A.	2017	Unpublished data
Difflugiidae Wallich, 1864	Difflugia Leclerc, 1815	Difflugia elegans Penard, 1890		Sphagnum spp.	Pirin	Kamenitza hut area	1888 - 2242	Todorov M., Bankov N., Ganeva A.	2017	Unpublished data
Difflugiidae Wallich, 1864	Difflugia Leclerc, 1815	Difflugia elegans Penard, 1890		Sphagnum spp.	Pirin	Demyanitsa hut area	2183 - 2462	Todorov M., Bankov N., Ganeva A.	2017	Unpublished data
Difflugiidae Wallich, 1864	Difflugia Leclerc, 1815	Difflugia elegans Penard, 1890		Sphagnum spp.	Pirin	Popovi livadi	1386	Todorov M., Bankov N., Ganeva A.	2017	Unpublished data
Difflugiidae Wallich, 1864	Difflugia Leclerc, 1815	Difflugia glans Penard, 1902	Difflugia glans Penard	Sphagnum spp.	Rila	Salzata Lake, Okoto Lake , Babreka Lake, Bliznaka Lake, Detelinata Lake, Ribnoto ezero Lake , Dolno ezero Lake	2095 - 2535	Todorov M., Golemansky V.	2000	Testate amoebae (Protozoa: Testacea) of the Glacial Lakes in the Rila National Park (Southwestern Bulgaria).	In: Golemansky, V., Naidenow, W. Biodiversity and Evolution of Glacial Water Ecosystems in the Rila Mountains. Professor Marin Drinov Academic PublIshing House, Sofia, 15-26 pp.
Difflugiidae Wallich, 1864	Difflugia Leclerc, 1815	Difflugia globulosa Dujardin, 1837	Difflugia globularis Wallich	Sphagnum spp.	Vitosha	Platoto	1800	Golemansky V., Todorov M.	1985	Comparative studies on the composition and distribution of the thecamoeban fauna (Rhizopoda, Testacea) in three types of soil in Vitosha Mountain.	Acta zoologica bulgarica29: 50 - 64 [In Bulgarian, with Russian and English summaries]
Difflugiidae Wallich, 1864	Difflugia Leclerc, 1815	Difflugia globulosa Dujardin, 1837	Difflugia globularis (Wallich) Leidy	Sphagnum spp.	Vitosha	Platoto		Golemansky V., Todorov M.	1990	Rhizopodic fauna (Protozoa, Rhizopoda) from Vitoša.	In: Fauna of Southwestern Bulgaria, Part 3. BAS, Sofia, 19 - 48. (In Bulgarian, with Russian and English summaries).
Difflugiidae Wallich, 1864	Difflugia Leclerc, 1815	Difflugia globulosa Dujardin, 1837	Difflugia globularis	Sphagnum spp.	Vitosha	Vitosha	1800-1950	Todorov M.	1993	Testate amoebae (Protozoa, Rhizopoda) in soils of Vitoša Mountain (Bulgaria)	Acta zoologica bulgarica 46: 16 - 23
Difflugiidae Wallich, 1864	Difflugia Leclerc, 1815	Difflugia globulosa Dujardin, 1837	Difflugia globularis	Sphagnum spp.	Vitosha	Vitosha	1800-1950	Todorov M., Golemansky V.	1995	Ecological characteristics of soil Testacea (Protozoa, Rhizopoda) of Vitoša Mountain (Bulgaria)	Acta zoologica bulgarica 48: 3 - 22
Difflugiidae Wallich, 1864	Difflugia Leclerc, 1815	Difflugia globulosa Dujardin, 1837	Difflugia globulosa Dujardin	Sphagnum spp.	Rila	Skakavica Lake, Chernoto gyolche, Kanarsko ezero Lake	2152 - 2392	Todorov M., Golemansky V.	2000	Testate amoebae (Protozoa: Testacea) of the Glacial Lakes in the Rila National Park (Southwestern Bulgaria).	In: Golemansky, V., Naidenow, W. Biodiversity and Evolution of Glacial Water Ecosystems in the Rila Mountains. Professor Marin Drinov Academic PublIshing House, Sofia, 15-26 pp.
Difflugiidae Wallich, 1864	Difflugia Leclerc, 1815	Difflugia globulosa Dujardin, 1837	D. globularis (WALLICH, 1864) LAIDY, 1977	Sphagnum spp.	Rila	Gorno ribno ezero Lake	2227	Todorov M.	2004	Testate amoebae (Protozoa, Rhizopoda) of the Ribni Ezera Glacial Lakes in the Rila Mountains (South-West Bulgaria).	Acta zoologica bulgarica 56 (3): 243 - 252
Difflugiidae Wallich, 1864	Difflugia Leclerc, 1815	Difflugia globulosa Dujardin, 1837	Difflugia globularis (Wallich, 1864) Leidy, 1877	Sphagnum spp.	Rila	Smradlivo ezero Lake	2294	Todorov M.	2005	Testate amoebae (Protozoa, Rhizopoda) of the glacial lake Smradlivo Ezero in the Rila National Park (Southwestern Bulgaria).	Acta Zoologica Bulgarica 57 (1), 2005: 13-23
Difflugiidae Wallich, 1864	Difflugia Leclerc, 1815	Difflugia globulosa Dujardin, 1837	Difflugia globularis (Wallich, 1864) Leidy 1877	Sphagnum spp.	Rhodopes	Lake Blatistotot ezero	1500	Golemansky V., Todorov M., Temelkov B.	2006	Diversity and biotopic distribution of the Rhizopods (Rhizopoda: Lobosia and Filosia) from the Western Rhodopes (Bulgaria)	In: Beron, P. Biodiversity of Bulgaria. 3. Biodiversity of Western Rhodopes (Bulgaria and Greece) I. Pensoft & National Museumof Natural Histoty, Sofia, 205 - 220 pp.
Difflugiidae Wallich, 1864	Difflugia Leclerc, 1815	Difflugia globulosa Dujardin, 1837	Difflugia globulosa Dujardin, 1837	Sphagnum spp.	Rhodopes	Lake Blatistotot ezero	1500	Golemansky V., Todorov M., Temelkov B.	2006	Diversity and biotopic distribution of the Rhizopods (Rhizopoda: Lobosia and Filosia) from the Western Rhodopes (Bulgaria)	In: Beron, P. Biodiversity of Bulgaria. 3. Biodiversity of Western Rhodopes (Bulgaria and Greece) I. Pensoft & National Museumof Natural Histoty, Sofia, 205 - 220 pp.
Difflugiidae Wallich, 1864	Difflugia Leclerc, 1815	Difflugia globulosa Dujardin, 1837		Sphagnum spp.	Vitosha	Platoto_vtora terasa	1938	Todorov M., Bankov N., Ganeva A.	2016	Unpublished data
Difflugiidae Wallich, 1864	Difflugia Leclerc, 1815	Difflugia globulosa Dujardin, 1837		Sphagnum spp.	Vitosha	Platoto_vtora terasa	1918 - 1950	Todorov M., Bankov N., Ganeva A.	2016	Unpublished data
Difflugiidae Wallich, 1864	Difflugia Leclerc, 1815	Difflugia globulosa Dujardin, 1837		Sphagnum spp.	Stara Planina	Petrohan	1379 - 1468	Todorov M., Bankov N., Ganeva A.	2016	Unpublished data
Difflugiidae Wallich, 1864	Difflugia Leclerc, 1815	Difflugia globulosa Dujardin, 1837		Sphagnum spp.	Stara Planina	above the village Anton	1907	Todorov M., Bankov N., Ganeva A.	2016	Unpublished data
Difflugiidae Wallich, 1864	Difflugia Leclerc, 1815	Difflugia globulosa Dujardin, 1837		Sphagnum spp.	Rila	Smradlivo ezero area	2301 - 2306	Todorov M., Bankov N., Ganeva A.	2017	Unpublished data
Difflugiidae Wallich, 1864	Difflugia Leclerc, 1815	Difflugia globulosa Dujardin, 1837		Sphagnum spp.	Rila	Ribnite ezera area	2358	Todorov M., Bankov N., Ganeva A.	2017	Unpublished data
Difflugiidae Wallich, 1864	Difflugia Leclerc, 1815	Difflugia globulosa Dujardin, 1837		Sphagnum spp.	Rila	Seven Rila lakes	2214	Todorov M., Bankov N., Ganeva A.	2017	Unpublished data
Difflugiidae Wallich, 1864	Difflugia Leclerc, 1815	Difflugia globulosa Dujardin, 1837		Sphagnum spp.	Pirin	Popovo Lake area	2193 - 2199	Todorov M., Bankov N., Ganeva A.	2017	Unpublished data
Difflugiidae Wallich, 1864	Difflugia Leclerc, 1815	Difflugia globulosa Dujardin, 1837		Sphagnum spp.	Pirin	Kamenitza hut area	2050 - 2242	Todorov M., Bankov N., Ganeva A.	2017	Unpublished data
Difflugiidae Wallich, 1864	Difflugia Leclerc, 1815	Difflugia globulosa Dujardin, 1837		Sphagnum spp.	Pirin	Demyanitsa hut area	2183 - 2462	Todorov M., Bankov N., Ganeva A.	2017	Unpublished data
Difflugiidae Wallich, 1864	Difflugia Leclerc, 1815	Difflugia hiraethogii Ogden, 1983	Difflugia hiraethogii Ogden	Sphagnum spp.	Rila	Bliznaka Lake, Detelinata Lake	2216 - 2243	Todorov M., Golemansky V.	2000	Testate amoebae (Protozoa: Testacea) of the Glacial Lakes in the Rila National Park (Southwestern Bulgaria).	In: Golemansky, V., Naidenow, W. Biodiversity and Evolution of Glacial Water Ecosystems in the Rila Mountains. Professor Marin Drinov Academic PublIshing House, Sofia, 15-26 pp.
Difflugiidae Wallich, 1864	Difflugia Leclerc, 1815	Difflugia hiraethogii Ogden, 1983	D. hiraethogii OGDEN, 1983	Sphagnum spp.	Rila	Dolno ribno ezero Lake	2220	Todorov M.	2004	Testate amoebae (Protozoa, Rhizopoda) of the Ribni Ezera Glacial Lakes in the Rila Mountains (South-West Bulgaria).	Acta zoologica bulgarica 56 (3): 243 - 252
Difflugiidae Wallich, 1864	Difflugia Leclerc, 1815	Difflugia hiraethogii Ogden, 1983	D. hiraethogii OGDEN, 1983	Sphagnum spp.	Rila	Gorno ribno ezero Lake	2227	Todorov M.	2004	Testate amoebae (Protozoa, Rhizopoda) of the Ribni Ezera Glacial Lakes in the Rila Mountains (South-West Bulgaria).	Acta zoologica bulgarica 56 (3): 243 - 252
Difflugiidae Wallich, 1864	Difflugia Leclerc, 1815	Difflugia hiraethogii Ogden, 1983	Difflugia hiraethogii Ogden, 1983	Sphagnum spp.	Rila	Smradlivo ezero Lake	2294	Todorov M.	2005	Testate amoebae (Protozoa, Rhizopoda) of the glacial lake Smradlivo Ezero in the Rila National Park (Southwestern Bulgaria).	Acta Zoologica Bulgarica 57 (1), 2005: 13-23
Difflugiidae Wallich, 1864	Difflugia Leclerc, 1815	Difflugia hiraethogii Ogden, 1983		Sphagnum spp.	Vitosha	Konyarnika_above the old 'Tea house'	1792	Todorov M., Bankov N., Ganeva A.	2016	Unpublished data
Difflugiidae Wallich, 1864	Difflugia Leclerc, 1815	Difflugia hiraethogii Ogden, 1983		Sphagnum spp.	Vitosha	Platoto	1793 - 1871	Todorov M., Bankov N., Ganeva A.	2016	Unpublished data
Difflugiidae Wallich, 1864	Difflugia Leclerc, 1815	Difflugia hiraethogii Ogden, 1983		Sphagnum spp.	Vitosha	Platoto_vtora terasa	1918 - 1950	Todorov M., Bankov N., Ganeva A.	2016	Unpublished data
Difflugiidae Wallich, 1864	Difflugia Leclerc, 1815	Difflugia hiraethogii Ogden, 1983		Sphagnum spp.	Stara Planina	Above the village Kopilovtsi (Kopren hut)	885	Todorov M., Bankov N., Ganeva A.	2016	Unpublished data
Difflugiidae Wallich, 1864	Difflugia Leclerc, 1815	Difflugia hiraethogii Ogden, 1983		Sphagnum spp.	Stara Planina	above the village Anton	1909	Todorov M., Bankov N., Ganeva A.	2016	Unpublished data
Difflugiidae Wallich, 1864	Difflugia Leclerc, 1815	Difflugia hiraethogii Ogden, 1983		Sphagnum spp.	Rila	Belmeken dam	1966	Todorov M., Bankov N., Ganeva A.	2017	Unpublished data
Difflugiidae Wallich, 1864	Difflugia Leclerc, 1815	Difflugia hiraethogii Ogden, 1983		Sphagnum spp.	Rila	Smradlivo ezero area	2212	Todorov M., Bankov N., Ganeva A.	2017	Unpublished data
Difflugiidae Wallich, 1864	Difflugia Leclerc, 1815	Difflugia hiraethogii Ogden, 1983		Sphagnum spp.	Rila	Ribnite ezera area	2097 - 2358	Todorov M., Bankov N., Ganeva A.	2017	Unpublished data
Difflugiidae Wallich, 1864	Difflugia Leclerc, 1815	Difflugia hiraethogii Ogden, 1983		Sphagnum spp.	Rila	Brezanski livadi	1602	Todorov M., Bankov N., Ganeva A.	2017	Unpublished data
Difflugiidae Wallich, 1864	Difflugia Leclerc, 1815	Difflugia hiraethogii Ogden, 1983		Sphagnum spp.	Rila	Seven Rila lakes	2250	Todorov M., Bankov N., Ganeva A.	2017	Unpublished data
Difflugiidae Wallich, 1864	Difflugia Leclerc, 1815	Difflugia hiraethogii Ogden, 1983		Sphagnum spp.	Pirin	Popovo Lake area	2246 - 2249	Todorov M., Bankov N., Ganeva A.	2017	Unpublished data
Difflugiidae Wallich, 1864	Difflugia Leclerc, 1815	Difflugia hiraethogii Ogden, 1983		Sphagnum spp.	Pirin	Kamenitza hut area	2050	Todorov M., Bankov N., Ganeva A.	2017	Unpublished data
Difflugiidae Wallich, 1864	Difflugia Leclerc, 1815	Difflugia hiraethogii Ogden, 1983		Sphagnum spp.	Pirin	Demyanitsa hut area	2462	Todorov M., Bankov N., Ganeva A.	2017	Unpublished data
Difflugiidae Wallich, 1864	Difflugia Leclerc, 1815	Difflugia hiraethogii Ogden, 1983		Sphagnum spp.	Pirin	Vihren hut area	2062 - 2069	Todorov M., Bankov N., Ganeva A.	2017	Unpublished data
Difflugiidae Wallich, 1864	Difflugia Leclerc, 1815	Difflugia lanceolata Pennard,1890	Difflugia lanceolata Penard, 1890	Sphagnum spp.	Vitosha	springs area of Vladayska reka below Cherni vrah	1950-2000	Golemansky V.	1965	Étude sur les espèces et l'écologie des rhizopodes (Rhizopoda, Testacea) des hautes tourbières de la montagne Vitocha	Annuaire de l'Université de Sofia, Faculté de Biologie.59 (1): 17 - 38 [In Bulgarian, with Russian and French summaries].
Difflugiidae Wallich, 1864	Difflugia Leclerc, 1815	Difflugia lanceolata Pennard,1890	Difflugia lanceolata	Sphagnum spp.	Rhodopes	Lagot Lake	1450	Golemansky V.	1968	On the species composition and distribution of the rhizopod fauna of upper Smolian Lakes	Bulletin de l'Institut de Zoologie et Musée de Sofia 27: 171 - 187 [In Bulgarian, with Russian and English summaries].
Difflugiidae Wallich, 1864	Difflugia Leclerc, 1815	Difflugia lanceolata Pennard,1890	Difflugia lanceolata Pennard	Sphagnum spp.	Vitosha	springs area of Vladayska reka		Golemansky V., Todorov M.	1990	Rhizopodic fauna (Protozoa, Rhizopoda) from Vitoša.	In: Fauna of Southwestern Bulgaria, Part 3. BAS, Sofia, 19 - 48. (In Bulgarian, with Russian and English summaries).
Difflugiidae Wallich, 1864	Difflugia Leclerc, 1815	Difflugia lanceolata Pennard,1890	Difflugia lanceolata Penard	Sphagnum spp.	Rila	Dolno ribno ezero Lake	2200	Todorov M., Golemansky V.	2000	Testate amoebae (Protozoa: Testacea) of the Glacial Lakes in the Rila National Park (Southwestern Bulgaria).	In: Golemansky, V., Naidenow, W. Biodiversity and Evolution of Glacial Water Ecosystems in the Rila Mountains. Professor Marin Drinov Academic PublIshing House, Sofia, 15-26 pp.
Difflugiidae Wallich, 1864	Difflugia Leclerc, 1815	Difflugia lanceolata Pennard,1890	Difflugia lanceolata Penard, 1890	Sphagnum spp.	Rhodopes	Blatistoto ezero Lake, Lagot Lake	1450-1500	Golemansky V., Todorov M., Temelkov B.	2006	Diversity and biotopic distribution of the Rhizopods (Rhizopoda: Lobosia and Filosia) from the Western Rhodopes (Bulgaria)	In: Beron, P. Biodiversity of Bulgaria. 3. Biodiversity of Western Rhodopes (Bulgaria and Greece) I. Pensoft & National Museumof Natural Histoty, Sofia, 205 - 220 pp.
Difflugiidae Wallich, 1864	Difflugia Leclerc, 1815	Difflugia lanceolata Pennard,1890		Sphagnum spp.	Stara Planina	Petrohan	1468	Todorov M., Bankov N., Ganeva A.	2016	Unpublished data
Difflugiidae Wallich, 1864	Difflugia Leclerc, 1815	Difflugia lanceolata Pennard,1890		Sphagnum spp.	Rila	Ribnite ezera area	2097	Todorov M., Bankov N., Ganeva A.	2017	Unpublished data
Difflugiidae Wallich, 1864	Difflugia Leclerc, 1815	Difflugia lanceolata Pennard,1890		Sphagnum spp.	Pirin	Popovo Lake area	2193 - 2246	Todorov M., Bankov N., Ganeva A.	2017	Unpublished data
Difflugiidae Wallich, 1864	Difflugia Leclerc, 1815	Difflugia lanceolata Pennard,1890		Sphagnum spp.	Pirin	Vihren hut area	2062 - 2069	Todorov M., Bankov N., Ganeva A.	2017	Unpublished data
Difflugiidae Wallich, 1864	Difflugia Leclerc, 1815	Difflugia lobostoma Leidy, 1874	Difflugia lobostoma	Sphagnum spp.	Rhodopes	Lagot Lake	1450	Golemansky V.	1968	On the species composition and distribution of the rhizopod fauna of upper Smolian Lakes	Bulletin de l'Institut de Zoologie et Musée de Sofia 27: 171 - 187 [In Bulgarian, with Russian and English summaries].
Difflugiidae Wallich, 1864	Difflugia Leclerc, 1815	Difflugia lobostoma Leidy, 1874	Difflugia lobostoma Leidy, 1879	Sphagnum spp.	Rhodopes	Blatistoto ezero Lake, Lagot Lake	1450-1500	Golemansky V., Todorov M., Temelkov B.	2006	Diversity and biotopic distribution of the Rhizopods (Rhizopoda: Lobosia and Filosia) from the Western Rhodopes (Bulgaria)	In: Beron, P. Biodiversity of Bulgaria. 3. Biodiversity of Western Rhodopes (Bulgaria and Greece) I. Pensoft & National Museumof Natural Histoty, Sofia, 205 - 220 pp.
Difflugiidae Wallich, 1864	Difflugia Leclerc, 1815	Difflugia lucida Penard, 1890	Difflugia lucida Penard, 1890	Sphagnum spp.	Vitosha	sphagnum mosses around Kamenno zdanie at the water catchment area	1750	Golemansky V.	1965	Étude sur les espèces et l'écologie des rhizopodes (Rhizopoda, Testacea) des hautes tourbières de la montagne Vitocha	Annuaire de l'Université de Sofia, Faculté de Biologie.59 (1): 17 - 38 [In Bulgarian, with Russian and French summaries].
Difflugiidae Wallich, 1864	Difflugia Leclerc, 1815	Difflugia lucida Penard, 1890	D. lucida*	Sphagnum spp.	Pirin	Popovo ezero Lake		Golemansky V.	1974	La faune rhizopodique (Rhizopoda, Testacea) du littoral et du benthal du lac Popovo dans la montagne de Pirine.	Bulletin de l'Institut de Zoologie et Mesée 40: 47 - 58 In Bulgarian, with Russian and French summaries].
Difflugiidae Wallich, 1864	Difflugia Leclerc, 1815	Difflugia lucida Penard, 1890	Difflugia lucida Penard	Sphagnum spp.	Vitosha	Platoto	1800	Golemansky V., Todorov M.	1985	Comparative studies on the composition and distribution of the thecamoeban fauna (Rhizopoda, Testacea) in three types of soil in Vitosha Mountain.	Acta zoologica bulgarica29: 50 - 64 [In Bulgarian, with Russian and English summaries]
Difflugiidae Wallich, 1864	Difflugia Leclerc, 1815	Difflugia lucida Penard, 1890	Difflugia lucida Penard	Sphagnum spp.	Vitosha	Kamennoto zdanie		Golemansky V., Todorov M.	1990	Rhizopodic fauna (Protozoa, Rhizopoda) from Vitoša.	In: Fauna of Southwestern Bulgaria, Part 3. BAS, Sofia, 19 - 48. (In Bulgarian, with Russian and English summaries).
Difflugiidae Wallich, 1864	Difflugia Leclerc, 1815	Difflugia lucida Penard, 1890	Difflugia lucida Penard	Sphagnum spp.	Vitosha	Platoto		Golemansky V., Todorov M.	1990	Rhizopodic fauna (Protozoa, Rhizopoda) from Vitoša.	In: Fauna of Southwestern Bulgaria, Part 3. BAS, Sofia, 19 - 48. (In Bulgarian, with Russian and English summaries).
Difflugiidae Wallich, 1864	Difflugia Leclerc, 1815	Difflugia lucida Penard, 1890	Difflugia lucida	Sphagnum spp.	Vitosha	Vitosha	1800-1950	Todorov M.	1993	Testate amoebae (Protozoa, Rhizopoda) in soils of Vitoša Mountain (Bulgaria)	Acta zoologica bulgarica 46: 16 - 23
Difflugiidae Wallich, 1864	Difflugia Leclerc, 1815	Difflugia lucida Penard, 1890	Difflugia lucida Penard	Sphagnum spp.	Rila	Beli Iskar dam	1740	Golemansky V., Todorov M.	1993	Testate amoebae (Protozoa, Rhizopoda) in the watecatchment area and littoral of the "Beli Iskar" dam.	Acta zoologica bulgarica 46: 3 - 9
Difflugiidae Wallich, 1864	Difflugia Leclerc, 1815	Difflugia lucida Penard, 1890	Difflugia lucida	Sphagnum spp.	Vitosha	Vitosha	1800-1950	Todorov M., Golemansky V.	1995	Ecological characteristics of soil Testacea (Protozoa, Rhizopoda) of Vitoša Mountain (Bulgaria)	Acta zoologica bulgarica 48: 3 - 22
Difflugiidae Wallich, 1864	Difflugia Leclerc, 1815	Difflugia lucida Penard, 1890	Difflugia lucida Penard	Sphagnum spp.	Rila	Okoto Lake , Babreka Lake, Bliznaka Lake, Skakavica Lake, Chernoto gyolche, Suhoto ezero Lake	1892 - 2440	Todorov M., Golemansky V.	2000	Testate amoebae (Protozoa: Testacea) of the Glacial Lakes in the Rila National Park (Southwestern Bulgaria).	In: Golemansky, V., Naidenow, W. Biodiversity and Evolution of Glacial Water Ecosystems in the Rila Mountains. Professor Marin Drinov Academic PublIshing House, Sofia, 15-26 pp.
Difflugiidae Wallich, 1864	Difflugia Leclerc, 1815	Difflugia lucida Penard, 1890	D. lucida PENARD, 1902	Sphagnum spp.	Rila	Gorno ribno ezero Lake	2227	Todorov M.	2004	Testate amoebae (Protozoa, Rhizopoda) of the Ribni Ezera Glacial Lakes in the Rila Mountains (South-West Bulgaria).	Acta zoologica bulgarica 56 (3): 243 - 252
Difflugiidae Wallich, 1864	Difflugia Leclerc, 1815	Difflugia lucida Penard, 1890	Difflugia lucida Penard, 1902	Sphagnum spp.	Rila	Smradlivo ezero Lake	2294	Todorov M.	2005	Testate amoebae (Protozoa, Rhizopoda) of the glacial lake Smradlivo Ezero in the Rila National Park (Southwestern Bulgaria).	Acta Zoologica Bulgarica 57 (1), 2005: 13-23
Difflugiidae Wallich, 1864	Difflugia Leclerc, 1815	Difflugia lucida Penard, 1890	Difflugia lucida Penard, 1902	Sphagnum spp.	Rhodopes	peat bogs and swamps near Shiroka polyana dam		Golemansky V., Todorov M., Temelkov B.	2006	Diversity and biotopic distribution of the Rhizopods (Rhizopoda: Lobosia and Filosia) from the Western Rhodopes (Bulgaria)	In: Beron, P. Biodiversity of Bulgaria. 3. Biodiversity of Western Rhodopes (Bulgaria and Greece) I. Pensoft & National Museumof Natural Histoty, Sofia, 205 - 220 pp.
Difflugiidae Wallich, 1864	Difflugia Leclerc, 1815	Difflugia lucida Penard, 1890		Sphagnum spp.	Vitosha	Konyarnika_above the old 'Tea house'	1784 - 1793	Todorov M., Bankov N., Ganeva A.	2016	Unpublished data
Difflugiidae Wallich, 1864	Difflugia Leclerc, 1815	Difflugia lucida Penard, 1890		Sphagnum spp.	Vitosha	Platoto	1793 - 1871	Todorov M., Bankov N., Ganeva A.	2016	Unpublished data
Difflugiidae Wallich, 1864	Difflugia Leclerc, 1815	Difflugia lucida Penard, 1890		Sphagnum spp.	Vitosha	Platoto_vtora terasa	1918 - 1950	Todorov M., Bankov N., Ganeva A.	2016	Unpublished data
Difflugiidae Wallich, 1864	Difflugia Leclerc, 1815	Difflugia lucida Penard, 1890		Sphagnum spp.	Stara Planina	Above the village Kopilovtsi (Kopren hut)	878 - 887	Todorov M., Bankov N., Ganeva A.	2016	Unpublished data
Difflugiidae Wallich, 1864	Difflugia Leclerc, 1815	Difflugia lucida Penard, 1890		Sphagnum spp.	Stara Planina	Petrohan	1379 - 1468	Todorov M., Bankov N., Ganeva A.	2016	Unpublished data
Difflugiidae Wallich, 1864	Difflugia Leclerc, 1815	Difflugia lucida Penard, 1890		Sphagnum spp.	Stara Planina	above the village Anton	1898 - 1909	Todorov M., Bankov N., Ganeva A.	2016	Unpublished data
Difflugiidae Wallich, 1864	Difflugia Leclerc, 1815	Difflugia lucida Penard, 1890		Sphagnum spp.	Rila	Belmeken dam	1945 - 1948	Todorov M., Bankov N., Ganeva A.	2017	Unpublished data
Difflugiidae Wallich, 1864	Difflugia Leclerc, 1815	Difflugia lucida Penard, 1890		Sphagnum spp.	Rila	Smradlivo ezero area	2212	Todorov M., Bankov N., Ganeva A.	2017	Unpublished data
Difflugiidae Wallich, 1864	Difflugia Leclerc, 1815	Difflugia lucida Penard, 1890		Sphagnum spp.	Rila	Ribnite ezera area	2097 - 2358	Todorov M., Bankov N., Ganeva A.	2017	Unpublished data
Difflugiidae Wallich, 1864	Difflugia Leclerc, 1815	Difflugia lucida Penard, 1890		Sphagnum spp.	Rila	Vada hut area	1992 - 1997	Todorov M., Bankov N., Ganeva A.	2017	Unpublished data
Difflugiidae Wallich, 1864	Difflugia Leclerc, 1815	Difflugia lucida Penard, 1890		Sphagnum spp.	Rila	Brezanski livadi	1608 - 1619	Todorov M., Bankov N., Ganeva A.	2017	Unpublished data
Difflugiidae Wallich, 1864	Difflugia Leclerc, 1815	Difflugia lucida Penard, 1890		Sphagnum spp.	Rila	Govedartzi village	1275	Todorov M., Bankov N., Ganeva A.	2017	Unpublished data
Difflugiidae Wallich, 1864	Difflugia Leclerc, 1815	Difflugia lucida Penard, 1890		Sphagnum spp.	Rila	Seven Rila lakes	2214 -2250	Todorov M., Bankov N., Ganeva A.	2017	Unpublished data
Difflugiidae Wallich, 1864	Difflugia Leclerc, 1815	Difflugia lucida Penard, 1890		Sphagnum spp.	Pirin	Popovo Lake area	2193 - 2249	Todorov M., Bankov N., Ganeva A.	2017	Unpublished data
Difflugiidae Wallich, 1864	Difflugia Leclerc, 1815	Difflugia lucida Penard, 1890		Sphagnum spp.	Pirin	Kamenitza hut area	1888 - 2242	Todorov M., Bankov N., Ganeva A.	2017	Unpublished data
Difflugiidae Wallich, 1864	Difflugia Leclerc, 1815	Difflugia lucida Penard, 1890		Sphagnum spp.	Pirin	Demyanitsa hut area	2183 - 2462	Todorov M., Bankov N., Ganeva A.	2017	Unpublished data
Difflugiidae Wallich, 1864	Difflugia Leclerc, 1815	Difflugia lucida Penard, 1890		Sphagnum spp.	Pirin	Vihren hut area	2062 -2069	Todorov M., Bankov N., Ganeva A.	2017	Unpublished data
Difflugiidae Wallich, 1864	Difflugia Leclerc, 1815	Difflugia lucida Penard, 1890		Sphagnum spp.	Pirin	Popovi livadi	1386 - 1394	Todorov M., Bankov N., Ganeva A.	2017	Unpublished data
Difflugiidae Wallich, 1864	Difflugia Leclerc, 1815	Difflugia mammilaris Penard, 1893	D. mammilaris PENARD, 1893	Sphagnum spp.	Rila	Dolno ribno ezero Lake	2220	Todorov M.	2004	Testate amoebae (Protozoa, Rhizopoda) of the Ribni Ezera Glacial Lakes in the Rila Mountains (South-West Bulgaria).	Acta zoologica bulgarica 56 (3): 243 - 252
Difflugiidae Wallich, 1864	Difflugia Leclerc, 1815	Difflugia mica Frenzel, 1892	Difflugia mica Frenzel, 1892	Sphagnum spp.	Rila	Smradlivo ezero Lake	2294	Todorov M.	2005	Testate amoebae (Protozoa, Rhizopoda) of the glacial lake Smradlivo Ezero in the Rila National Park (Southwestern Bulgaria).	Acta Zoologica Bulgarica 57 (1), 2005: 13-23
Difflugiidae Wallich, 1864	Difflugia Leclerc, 1815	Difflugia mica Frenzel, 1892		Sphagnum spp.	Vitosha	Platoto	1870	Todorov M., Bankov N., Ganeva A.	2016	Unpublished data
Difflugiidae Wallich, 1864	Difflugia Leclerc, 1815	Difflugia microclaviformis (Penard, 1902) Ogden, 1983	Difflugia oblonga var. microclaviformis Kourov, 1925	Sphagnum spp.	Vitosha	Platoto	1750-1800	Golemansky V.	1965	Étude sur les espèces et l'écologie des rhizopodes (Rhizopoda, Testacea) des hautes tourbières de la montagne Vitocha	Annuaire de l'Université de Sofia, Faculté de Biologie.59 (1): 17 - 38 [In Bulgarian, with Russian and French summaries].
Difflugiidae Wallich, 1864	Difflugia Leclerc, 1815	Difflugia microclaviformis (Penard, 1902) Ogden, 1983	Difflugia microclaviformis (Kourov) Ogden	Sphagnum spp.	Vitosha	Platoto		Golemansky V., Todorov M.	1990	Rhizopodic fauna (Protozoa, Rhizopoda) from Vitoša.	In: Fauna of Southwestern Bulgaria, Part 3. BAS, Sofia, 19 - 48. (In Bulgarian, with Russian and English summaries).
Difflugiidae Wallich, 1864	Difflugia Leclerc, 1815	Difflugia minuta Rampi, 1950	D. minuta RAMPI, 1950	Sphagnum spp.	Rila	Dolno ribno ezero Lake	2220	Todorov M.	2004	Testate amoebae (Protozoa, Rhizopoda) of the Ribni Ezera Glacial Lakes in the Rila Mountains (South-West Bulgaria).	Acta zoologica bulgarica 56 (3): 243 - 252
Difflugiidae Wallich, 1864	Difflugia Leclerc, 1815	Difflugia minuta Rampi, 1950	D. minuta RAMPI, 1950	Sphagnum spp.	Rila	Gorno ribno ezero Lake	2227	Todorov M.	2004	Testate amoebae (Protozoa, Rhizopoda) of the Ribni Ezera Glacial Lakes in the Rila Mountains (South-West Bulgaria).	Acta zoologica bulgarica 56 (3): 243 - 252
Difflugiidae Wallich, 1864	Difflugia Leclerc, 1815	Difflugia minuta Rampi, 1950	Difflugia minuta Rampi, 1950	Sphagnum spp.	Rila	Smradlivo ezero Lake	2294	Todorov M.	2005	Testate amoebae (Protozoa, Rhizopoda) of the glacial lake Smradlivo Ezero in the Rila National Park (Southwestern Bulgaria).	Acta Zoologica Bulgarica 57 (1), 2005: 13-23
Difflugiidae Wallich, 1864	Difflugia Leclerc, 1815	Difflugia minuta Rampi, 1950		Sphagnum spp.	Vitosha	Platoto	1816 - 1871	Todorov M., Bankov N., Ganeva A.	2016	Unpublished data
Difflugiidae Wallich, 1864	Difflugia Leclerc, 1815	Difflugia minuta Rampi, 1950		Sphagnum spp.	Pirin	Popovo Lake area	2246	Todorov M., Bankov N., Ganeva A.	2017	Unpublished data
Difflugiidae Wallich, 1864	Difflugia Leclerc, 1815	Difflugia molesta Penard, 1902	D. molesta PENARD, 1902	Sphagnum spp.	Rila	Gorno ribno ezero Lake	2227	Todorov M.	2004	Testate amoebae (Protozoa, Rhizopoda) of the Ribni Ezera Glacial Lakes in the Rila Mountains (South-West Bulgaria).	Acta zoologica bulgarica 56 (3): 243 - 252
Difflugiidae Wallich, 1864	Difflugia Leclerc, 1815	Difflugia molesta Penard, 1902	Difflugia molesta Penard, 1902	Sphagnum spp.	Rila	Smradlivo ezero Lake	2294	Todorov M.	2005	Testate amoebae (Protozoa, Rhizopoda) of the glacial lake Smradlivo Ezero in the Rila National Park (Southwestern Bulgaria).	Acta Zoologica Bulgarica 57 (1), 2005: 13-23
Difflugiidae Wallich, 1864	Difflugia Leclerc, 1815	Difflugia molesta Penard, 1902	Difflugia molesta Penard, 1902	Sphagnum spp.	Rhodopes	peat bogs and swamps from Chaira		Golemansky V., Todorov M., Temelkov B.	2006	Diversity and biotopic distribution of the Rhizopods (Rhizopoda: Lobosia and Filosia) from the Western Rhodopes (Bulgaria)	In: Beron, P. Biodiversity of Bulgaria. 3. Biodiversity of Western Rhodopes (Bulgaria and Greece) I. Pensoft & National Museumof Natural Histoty, Sofia, 205 - 220 pp.
Difflugiidae Wallich, 1864	Difflugia Leclerc, 1815	Difflugia molesta Penard, 1902		Sphagnum spp.	Vitosha	Platoto	1793 - 1871	Todorov M., Bankov N., Ganeva A.	2016	Unpublished data
Difflugiidae Wallich, 1864	Difflugia Leclerc, 1815	Difflugia molesta Penard, 1902		Sphagnum spp.	Rila	Belmeken dam	1966	Todorov M., Bankov N., Ganeva A.	2017	Unpublished data
Difflugiidae Wallich, 1864	Difflugia Leclerc, 1815	Difflugia oblonga Ehrenberg, 1838	Difflugia bacillifera Penard	Sphagnum spp.	Rila	Musala		Pateff P.	1924	Beitrag zur Kenntnis der Süsswasserrhizopoden von Bulgarien	Arbeiten der Bulgarischen Naturforschenden Gesellschaft BD. XI: 1 - 46 [In Bulgarian, with German summary].
Difflugiidae Wallich, 1864	Difflugia Leclerc, 1815	Difflugia oblonga Ehrenberg, 1838	Difflugia bacillifera Penard	Sphagnum spp.	Vitosha	Vitosha - Platoto		Pateff P.	1924	Beitrag zur Kenntnis der Süsswasserrhizopoden von Bulgarien	Arbeiten der Bulgarischen Naturforschenden Gesellschaft BD. XI: 1 - 46 [In Bulgarian, with German summary].
Difflugiidae Wallich, 1864	Difflugia Leclerc, 1815	Difflugia oblonga Ehrenberg, 1838	Difflugia oblonga var. parva Thomas, 1954	Sphagnum spp.	Vitosha	Platoto, sphagnum mosses around Kamennoto zdanie in the water catchment area, Kumata hut - Cherni vrah path	1750-1850	Golemansky V.	1965	Étude sur les espèces et l'écologie des rhizopodes (Rhizopoda, Testacea) des hautes tourbières de la montagne Vitocha	Annuaire de l'Université de Sofia, Faculté de Biologie.59 (1): 17 - 38 [In Bulgarian, with Russian and French summaries].
Difflugiidae Wallich, 1864	Difflugia Leclerc, 1815	Difflugia oblonga Ehrenberg, 1838	Difflugia oblonga var. lacustris Penard, 1902	Sphagnum spp.	Vitosha	Platoto, springs of Matnitza river	1750-1850	Golemansky V.	1965	Étude sur les espèces et l'écologie des rhizopodes (Rhizopoda, Testacea) des hautes tourbières de la montagne Vitocha	Annuaire de l'Université de Sofia, Faculté de Biologie.59 (1): 17 - 38 [In Bulgarian, with Russian and French summaries].
Difflugiidae Wallich, 1864	Difflugia Leclerc, 1815	Difflugia oblonga Ehrenberg, 1838	Difflugia oblonga	Sphagnum spp.	Rhodopes	Lagot Lake	1450	Golemansky V.	1968	On the species composition and distribution of the rhizopod fauna of upper Smolian Lakes	Bulletin de l'Institut de Zoologie et Musée de Sofia 27: 171 - 187 [In Bulgarian, with Russian and English summaries].
Difflugiidae Wallich, 1864	Difflugia Leclerc, 1815	Difflugia oblonga Ehrenberg, 1838	Difflugia oblonga parva	Sphagnum spp.	Rhodopes	Lagot Lake	1450	Golemansky V.	1968	On the species composition and distribution of the rhizopod fauna of upper Smolian Lakes	Bulletin de l'Institut de Zoologie et Musée de Sofia 27: 171 - 187 [In Bulgarian, with Russian and English summaries].
Difflugiidae Wallich, 1864	Difflugia Leclerc, 1815	Difflugia oblonga Ehrenberg, 1838	Difflugia oblonga Ehrenberg	Sphagnum spp.	Vitosha	Platoto, Mecha polyana area	1800	Golemansky V., Todorov M.	1985	Comparative studies on the composition and distribution of the thecamoeban fauna (Rhizopoda, Testacea) in three types of soil in Vitosha Mountain.	Acta zoologica bulgarica29: 50 - 64 [In Bulgarian, with Russian and English summaries]
Difflugiidae Wallich, 1864	Difflugia Leclerc, 1815	Difflugia oblonga Ehrenberg, 1838	Difflugia oblonga var. parva Thomas	Sphagnum spp.	Vitosha	Platoto	1800	Golemansky V., Todorov M.	1985	Comparative studies on the composition and distribution of the thecamoeban fauna (Rhizopoda, Testacea) in three types of soil in Vitosha Mountain.	Acta zoologica bulgarica29: 50 - 64 [In Bulgarian, with Russian and English summaries]
Difflugiidae Wallich, 1864	Difflugia Leclerc, 1815	Difflugia oblonga Ehrenberg, 1838	Difflugia lacustris (Penard) Ogren	Sphagnum spp.	Vitosha	Platoto,Kumata hut		Golemansky V., Todorov M.	1990	Rhizopodic fauna (Protozoa, Rhizopoda) from Vitoša.	In: Fauna of Southwestern Bulgaria, Part 3. BAS, Sofia, 19 - 48. (In Bulgarian, with Russian and English summaries).
Difflugiidae Wallich, 1864	Difflugia Leclerc, 1815	Difflugia oblonga Ehrenberg, 1838	Difflugia oblonga Ehrenberg	Sphagnum spp.	Vitosha	Platoto, Mecha polyana area		Golemansky V., Todorov M.	1990	Rhizopodic fauna (Protozoa, Rhizopoda) from Vitoša.	In: Fauna of Southwestern Bulgaria, Part 3. BAS, Sofia, 19 - 48. (In Bulgarian, with Russian and English summaries).
Difflugiidae Wallich, 1864	Difflugia Leclerc, 1815	Difflugia oblonga Ehrenberg, 1838	Difflugia parva (Thomas) Ogden	Sphagnum spp.	Vitosha	Platoto, Kamennoto zdanie, Kumata hut		Golemansky V., Todorov M.	1990	Rhizopodic fauna (Protozoa, Rhizopoda) from Vitoša.	In: Fauna of Southwestern Bulgaria, Part 3. BAS, Sofia, 19 - 48. (In Bulgarian, with Russian and English summaries).
Difflugiidae Wallich, 1864	Difflugia Leclerc, 1815	Difflugia oblonga Ehrenberg, 1838	Difflugia parva (Thomas) Ogden	Sphagnum spp.	Vitosha	Platoto		Golemansky V., Todorov M.	1990	Rhizopodic fauna (Protozoa, Rhizopoda) from Vitoša.	In: Fauna of Southwestern Bulgaria, Part 3. BAS, Sofia, 19 - 48. (In Bulgarian, with Russian and English summaries).
Difflugiidae Wallich, 1864	Difflugia Leclerc, 1815	Difflugia oblonga Ehrenberg, 1838	Difflugia lacustris	Sphagnum spp.	Vitosha	Vitosha	1800-1950	Todorov M.	1993	Testate amoebae (Protozoa, Rhizopoda) in soils of Vitoša Mountain (Bulgaria)	Acta zoologica bulgarica 46: 16 - 23
Difflugiidae Wallich, 1864	Difflugia Leclerc, 1815	Difflugia oblonga Ehrenberg, 1838	Difflugia oblonga	Sphagnum spp.	Vitosha	Vitosha	1800-1950	Todorov M.	1993	Testate amoebae (Protozoa, Rhizopoda) in soils of Vitoša Mountain (Bulgaria)	Acta zoologica bulgarica 46: 16 - 23
Difflugiidae Wallich, 1864	Difflugia Leclerc, 1815	Difflugia oblonga Ehrenberg, 1838	Difflugia parva	Sphagnum spp.	Vitosha	Vitosha	1800-1950	Todorov M.	1993	Testate amoebae (Protozoa, Rhizopoda) in soils of Vitoša Mountain (Bulgaria)	Acta zoologica bulgarica 46: 16 - 23
Difflugiidae Wallich, 1864	Difflugia Leclerc, 1815	Difflugia oblonga Ehrenberg, 1838	Difflugia lacustris	Sphagnum spp.	Vitosha	Vitosha	1800-1950	Todorov M., Golemansky V.	1995	Ecological characteristics of soil Testacea (Protozoa, Rhizopoda) of Vitoša Mountain (Bulgaria)	Acta zoologica bulgarica 48: 3 - 22
Difflugiidae Wallich, 1864	Difflugia Leclerc, 1815	Difflugia oblonga Ehrenberg, 1838	Difflugia oblonga	Sphagnum spp.	Vitosha	Vitosha	1800-1950	Todorov M., Golemansky V.	1995	Ecological characteristics of soil Testacea (Protozoa, Rhizopoda) of Vitoša Mountain (Bulgaria)	Acta zoologica bulgarica 48: 3 - 22
Difflugiidae Wallich, 1864	Difflugia Leclerc, 1815	Difflugia oblonga Ehrenberg, 1838	Difflugia parva	Sphagnum spp.	Vitosha	Vitosha	1800-1950	Todorov M., Golemansky V.	1995	Ecological characteristics of soil Testacea (Protozoa, Rhizopoda) of Vitoša Mountain (Bulgaria)	Acta zoologica bulgarica 48: 3 - 22
Difflugiidae Wallich, 1864	Difflugia Leclerc, 1815	Difflugia oblonga Ehrenberg, 1838	Difflugia bacillifera Penard	Sphagnum spp.	Rila	Kanarsko ezero Lake	2270	Todorov M., Golemansky V.	2000	Testate amoebae (Protozoa: Testacea) of the Glacial Lakes in the Rila National Park (Southwestern Bulgaria).	In: Golemansky, V., Naidenow, W. Biodiversity and Evolution of Glacial Water Ecosystems in the Rila Mountains. Professor Marin Drinov Academic PublIshing House, Sofia, 15-26 pp.
Difflugiidae Wallich, 1864	Difflugia Leclerc, 1815	Difflugia oblonga Ehrenberg, 1838	Difflugia bacillifera Penard, 1890	Sphagnum spp.	Rila	Smradlivo ezero Lake	2294	Todorov M.	2005	Testate amoebae (Protozoa, Rhizopoda) of the glacial lake Smradlivo Ezero in the Rila National Park (Southwestern Bulgaria).	Acta Zoologica Bulgarica 57 (1), 2005: 13-23
Difflugiidae Wallich, 1864	Difflugia Leclerc, 1815	Difflugia oblonga Ehrenberg, 1838	Difflugia parva (Thomas, 1954) Ogden, 1983	Sphagnum spp.	Rila	Smradlivo ezero Lake	2294	Todorov M.	2005	Testate amoebae (Protozoa, Rhizopoda) of the glacial lake Smradlivo Ezero in the Rila National Park (Southwestern Bulgaria).	Acta Zoologica Bulgarica 57 (1), 2005: 13-23
Difflugiidae Wallich, 1864	Difflugia Leclerc, 1815	Difflugia oblonga Ehrenberg, 1838	Difflugia lacustris (Penard, 1890) Ogden,1983	Sphagnum spp.	Rhodopes	peat bogs and swamps near Shiroka polyana dam		Golemansky V., Todorov M., Temelkov B.	2006	Diversity and biotopic distribution of the Rhizopods (Rhizopoda: Lobosia and Filosia) from the Western Rhodopes (Bulgaria)	In: Beron, P. Biodiversity of Bulgaria. 3. Biodiversity of Western Rhodopes (Bulgaria and Greece) I. Pensoft & National Museumof Natural Histoty, Sofia, 205 - 220 pp.
Difflugiidae Wallich, 1864	Difflugia Leclerc, 1815	Difflugia oblonga Ehrenberg, 1838	Difflugia oblonga Ehrenberg, 1838	Sphagnum spp.	Rhodopes	Blatistoto ezero Lake, Lagot Lake, peat bogs and swamps near Sveti Konstantin (close to Peshtera), peat bogs and swamps near Skobelevo village, peat bogs and swamps from Yundola, peat bogs and swamps near Boykovo village, peat bogs and swamps from Chatama, peat bogs and swamps near Shiroka polyana dam	1450-1500	Golemansky V., Todorov M., Temelkov B.	2006	Diversity and biotopic distribution of the Rhizopods (Rhizopoda: Lobosia and Filosia) from the Western Rhodopes (Bulgaria)	In: Beron, P. Biodiversity of Bulgaria. 3. Biodiversity of Western Rhodopes (Bulgaria and Greece) I. Pensoft & National Museumof Natural Histoty, Sofia, 205 - 220 pp.
Difflugiidae Wallich, 1864	Difflugia Leclerc, 1815	Difflugia oblonga Ehrenberg, 1838	Difflugia parva ( Thomas, 1954) Ogden, 1983	Sphagnum spp.	Rhodopes	Blatistoto ezero Lake, Lagot Lake	1450-1500	Golemansky V., Todorov M., Temelkov B.	2006	Diversity and biotopic distribution of the Rhizopods (Rhizopoda: Lobosia and Filosia) from the Western Rhodopes (Bulgaria)	In: Beron, P. Biodiversity of Bulgaria. 3. Biodiversity of Western Rhodopes (Bulgaria and Greece) I. Pensoft & National Museumof Natural Histoty, Sofia, 205 - 220 pp.
Difflugiidae Wallich, 1864	Difflugia Leclerc, 1815	Difflugia oblonga Ehrenberg, 1838		Sphagnum spp.	Vitosha	Konyarnika_above the old 'Tea house'	1784 - 1792	Todorov M., Bankov N., Ganeva A.	2016	Unpublished data
Difflugiidae Wallich, 1864	Difflugia Leclerc, 1815	Difflugia oblonga Ehrenberg, 1838		Sphagnum spp.	Vitosha	Platoto	1795 - 1871	Todorov M., Bankov N., Ganeva A.	2016	Unpublished data
Difflugiidae Wallich, 1864	Difflugia Leclerc, 1815	Difflugia oblonga Ehrenberg, 1838		Sphagnum spp.	Vitosha	Platoto_vtora terasa	1924 - 1950	Todorov M., Bankov N., Ganeva A.	2016	Unpublished data
Difflugiidae Wallich, 1864	Difflugia Leclerc, 1815	Difflugia oblonga Ehrenberg, 1838		Sphagnum spp.	Stara Planina	Above the village Kopilovtsi (Kopren hut)	879	Todorov M., Bankov N., Ganeva A.	2016	Unpublished data
Difflugiidae Wallich, 1864	Difflugia Leclerc, 1815	Difflugia oblonga Ehrenberg, 1838		Sphagnum spp.	Stara Planina	Petrohan	1379 - 1471	Todorov M., Bankov N., Ganeva A.	2016	Unpublished data
Difflugiidae Wallich, 1864	Difflugia Leclerc, 1815	Difflugia oblonga Ehrenberg, 1838		Sphagnum spp.	Stara Planina	above the village Anton	1909	Todorov M., Bankov N., Ganeva A.	2016	Unpublished data
Difflugiidae Wallich, 1864	Difflugia Leclerc, 1815	Difflugia oblonga Ehrenberg, 1838		Sphagnum spp.	Rila	Belmeken dam	1941 - 1966	Todorov M., Bankov N., Ganeva A.	2017	Unpublished data
Difflugiidae Wallich, 1864	Difflugia Leclerc, 1815	Difflugia oblonga Ehrenberg, 1838		Sphagnum spp.	Rila	Smradlivo ezero area	2212 - 2306	Todorov M., Bankov N., Ganeva A.	2017	Unpublished data
Difflugiidae Wallich, 1864	Difflugia Leclerc, 1815	Difflugia oblonga Ehrenberg, 1838		Sphagnum spp.	Rila	Ribnite ezera area	2097 - 2358	Todorov M., Bankov N., Ganeva A.	2017	Unpublished data
Difflugiidae Wallich, 1864	Difflugia Leclerc, 1815	Difflugia oblonga Ehrenberg, 1838		Sphagnum spp.	Rila	Vada hut area	1992	Todorov M., Bankov N., Ganeva A.	2017	Unpublished data
Difflugiidae Wallich, 1864	Difflugia Leclerc, 1815	Difflugia oblonga Ehrenberg, 1838		Sphagnum spp.	Rila	Brezanski livadi	1602 - 1611	Todorov M., Bankov N., Ganeva A.	2017	Unpublished data
Difflugiidae Wallich, 1864	Difflugia Leclerc, 1815	Difflugia oblonga Ehrenberg, 1838		Sphagnum spp.	Rila	Govedartzi village	1275	Todorov M., Bankov N., Ganeva A.	2017	Unpublished data
Difflugiidae Wallich, 1864	Difflugia Leclerc, 1815	Difflugia oblonga Ehrenberg, 1838		Sphagnum spp.	Rila	Seven Rila lakes	2214 - 2252	Todorov M., Bankov N., Ganeva A.	2017	Unpublished data
Difflugiidae Wallich, 1864	Difflugia Leclerc, 1815	Difflugia oblonga Ehrenberg, 1838		Sphagnum spp.	Pirin	Popovo Lake area	2199 - 2246	Todorov M., Bankov N., Ganeva A.	2017	Unpublished data
Difflugiidae Wallich, 1864	Difflugia Leclerc, 1815	Difflugia oblonga Ehrenberg, 1838		Sphagnum spp.	Pirin	Kamenitza hut area	1888 - 2242	Todorov M., Bankov N., Ganeva A.	2017	Unpublished data
Difflugiidae Wallich, 1864	Difflugia Leclerc, 1815	Difflugia oblonga Ehrenberg, 1838		Sphagnum spp.	Pirin	Demyanitsa hut area	2189 - 2462	Todorov M., Bankov N., Ganeva A.	2017	Unpublished data
Difflugiidae Wallich, 1864	Difflugia Leclerc, 1815	Difflugia oblonga Ehrenberg, 1838		Sphagnum spp.	Pirin	Vihren hut area	2069	Todorov M., Bankov N., Ganeva A.	2017	Unpublished data
Difflugiidae Wallich, 1864	Difflugia Leclerc, 1815	Difflugia oblonga Ehrenberg, 1839	Difflugia bacillifera	Sphagnum spp.	Vitosha	Vitosha	1800-1950	Todorov M.	1993	Testate amoebae (Protozoa, Rhizopoda) in soils of Vitoša Mountain (Bulgaria)	Acta zoologica bulgarica 46: 16 - 23
Difflugiidae Wallich, 1864	Difflugia Leclerc, 1815	Difflugia oblonga Ehrenberg, 1840	Difflugia bacillifera	Sphagnum spp.	Vitosha	Vitosha	1800-1950	Todorov M., Golemansky V.	1995	Ecological characteristics of soil Testacea (Protozoa, Rhizopoda) of Vitoša Mountain (Bulgaria)	Acta zoologica bulgarica 48: 3 - 22
Difflugiidae Wallich, 1864	Difflugia Leclerc, 1815	Difflugia penardi (Penard, 1890) Hopkinson,1909	Difflugia penardi Hopkinson, 1909	Sphagnum spp.	Vitosha	sphagnum mosses around Kamenno zdanie at the water catchment area, sphagnum marshland area between Edelweiss hut and Broks hut	1650-1750	Golemansky V.	1965	Étude sur les espèces et l'écologie des rhizopodes (Rhizopoda, Testacea) des hautes tourbières de la montagne Vitocha	Annuaire de l'Université de Sofia, Faculté de Biologie.59 (1): 17 - 38 [In Bulgarian, with Russian and French summaries].
Difflugiidae Wallich, 1864	Difflugia Leclerc, 1815	Difflugia penardi (Penard, 1890) Hopkinson,1909	Difflugia penardi	Sphagnum spp.	Rhodopes	Blatistoto ezero Lake	1500	Golemansky V.	1968	On the species composition and distribution of the rhizopod fauna of upper Smolian Lakes	Bulletin de l'Institut de Zoologie et Musée de Sofia 27: 171 - 187 [In Bulgarian, with Russian and English summaries].
Difflugiidae Wallich, 1864	Difflugia Leclerc, 1815	Difflugia penardi (Penard, 1890) Hopkinson,1909	D.penardi*	Sphagnum spp.	Pirin	Popovo ezero Lake		Golemansky V.	1974	La faune rhizopodique (Rhizopoda, Testacea) du littoral et du benthal du lac Popovo dans la montagne de Pirine.	Bulletin de l'Institut de Zoologie et Mesée 40: 47 - 58 In Bulgarian, with Russian and French summaries].
Difflugiidae Wallich, 1864	Difflugia Leclerc, 1815	Difflugia penardi (Penard, 1890) Hopkinson,1909	Difflugia penardi Hopkinson	Sphagnum spp.	Vitosha	Kamennoto zdanie, Broks hut, Edelweiss hut		Golemansky V., Todorov M.	1990	Rhizopodic fauna (Protozoa, Rhizopoda) from Vitoša.	In: Fauna of Southwestern Bulgaria, Part 3. BAS, Sofia, 19 - 48. (In Bulgarian, with Russian and English summaries).
Difflugiidae Wallich, 1864	Difflugia Leclerc, 1815	Difflugia penardi (Penard, 1890) Hopkinson,1909	Difflugia manicata	Sphagnum spp.	Vitosha	Vitosha	1800-1950	Todorov M.	1993	Testate amoebae (Protozoa, Rhizopoda) in soils of Vitoša Mountain (Bulgaria)	Acta zoologica bulgarica 46: 16 - 23
Difflugiidae Wallich, 1864	Difflugia Leclerc, 1815	Difflugia penardi (Penard, 1890) Hopkinson,1909	Difflugia manicata	Sphagnum spp.	Vitosha	Vitosha	1800-1950	Todorov M., Golemansky V.	1995	Ecological characteristics of soil Testacea (Protozoa, Rhizopoda) of Vitoša Mountain (Bulgaria)	Acta zoologica bulgarica 48: 3 - 22
Difflugiidae Wallich, 1864	Difflugia Leclerc, 1815	Difflugia penardi (Penard, 1890) Hopkinson,1909	Difflugia manicata Penard	Sphagnum spp.	Rila	Okoto Lake , Babreka Lake, Bliznaka Lake, Detelinata Lake, Ribnoto ezero Lake , Dolno ezero Lake, Skakavica Lake, Kanarsko ezero Lake	2095 - 2440	Todorov M., Golemansky V.	2000	Testate amoebae (Protozoa: Testacea) of the Glacial Lakes in the Rila National Park (Southwestern Bulgaria).	In: Golemansky, V., Naidenow, W. Biodiversity and Evolution of Glacial Water Ecosystems in the Rila Mountains. Professor Marin Drinov Academic PublIshing House, Sofia, 15-26 pp.
Difflugiidae Wallich, 1864	Difflugia Leclerc, 1815	Difflugia penardi (Penard, 1890) Hopkinson,1909	D.manicata PENARD, 1902	Sphagnum spp.	Rila	Dolno ribno ezero Lake	2220	Todorov M.	2004	Testate amoebae (Protozoa, Rhizopoda) of the Ribni Ezera Glacial Lakes in the Rila Mountains (South-West Bulgaria).	Acta zoologica bulgarica 56 (3): 243 - 252
Difflugiidae Wallich, 1864	Difflugia Leclerc, 1815	Difflugia penardi (Penard, 1890) Hopkinson,1909	Difflugia manicata Penard, 1902	Sphagnum spp.	Rhodopes	peat bogs and swamps near Shiroka polyana dam		Golemansky V., Todorov M., Temelkov B.	2006	Diversity and biotopic distribution of the Rhizopods (Rhizopoda: Lobosia and Filosia) from the Western Rhodopes (Bulgaria)	In: Beron, P. Biodiversity of Bulgaria. 3. Biodiversity of Western Rhodopes (Bulgaria and Greece) I. Pensoft & National Museumof Natural Histoty, Sofia, 205 - 220 pp.
Difflugiidae Wallich, 1864	Difflugia Leclerc, 1815	Difflugia penardi (Penard, 1890) Hopkinson,1909	Difflugia penardi Hopkinson, 1909	Sphagnum spp.	Rhodopes	Blatistoto ezero Lake	1500	Golemansky V., Todorov M., Temelkov B.	2006	Diversity and biotopic distribution of the Rhizopods (Rhizopoda: Lobosia and Filosia) from the Western Rhodopes (Bulgaria)	In: Beron, P. Biodiversity of Bulgaria. 3. Biodiversity of Western Rhodopes (Bulgaria and Greece) I. Pensoft & National Museumof Natural Histoty, Sofia, 205 - 220 pp.
Difflugiidae Wallich, 1864	Difflugia Leclerc, 1815	Difflugia penardi (Penard, 1890) Hopkinson,1909		Sphagnum spp.	Vitosha	Platoto_vtora terasa	1938 -1950	Todorov M., Bankov N., Ganeva A.	2016	Unpublished data
Difflugiidae Wallich, 1864	Difflugia Leclerc, 1815	Difflugia penardi (Penard, 1890) Hopkinson,1909		Sphagnum spp.	Vitosha	Konyarnika_above the old 'Tea house'	1784 - 1792	Todorov M., Bankov N., Ganeva A.	2016	Unpublished data
Difflugiidae Wallich, 1864	Difflugia Leclerc, 1815	Difflugia penardi (Penard, 1890) Hopkinson,1909		Sphagnum spp.	Vitosha	Platoto	1793 - 1871	Todorov M., Bankov N., Ganeva A.	2016	Unpublished data
Difflugiidae Wallich, 1864	Difflugia Leclerc, 1815	Difflugia penardi (Penard, 1890) Hopkinson,1909		Sphagnum spp.	Vitosha	Platoto_vtora terasa	1918 - 1950	Todorov M., Bankov N., Ganeva A.	2016	Unpublished data
Difflugiidae Wallich, 1864	Difflugia Leclerc, 1815	Difflugia penardi (Penard, 1890) Hopkinson,1909		Sphagnum spp.	Stara Planina	Above the village Kopilovtsi (Kopren hut)	878 - 887	Todorov M., Bankov N., Ganeva A.	2016	Unpublished data
Difflugiidae Wallich, 1864	Difflugia Leclerc, 1815	Difflugia penardi (Penard, 1890) Hopkinson,1909		Sphagnum spp.	Stara Planina	Petrohan	1372 - 1471	Todorov M., Bankov N., Ganeva A.	2016	Unpublished data
Difflugiidae Wallich, 1864	Difflugia Leclerc, 1815	Difflugia penardi (Penard, 1890) Hopkinson,1909		Sphagnum spp.	Stara Planina	above the village Anton	1898 - 1933	Todorov M., Bankov N., Ganeva A.	2016	Unpublished data
Difflugiidae Wallich, 1864	Difflugia Leclerc, 1815	Difflugia penardi (Penard, 1890) Hopkinson,1909		Sphagnum spp.	Rila	Belmeken dam	1940 - 1968	Todorov M., Bankov N., Ganeva A.	2017	Unpublished data
Difflugiidae Wallich, 1864	Difflugia Leclerc, 1815	Difflugia penardi (Penard, 1890) Hopkinson,1909		Sphagnum spp.	Rila	Smradlivo ezero area	2212 - 2301	Todorov M., Bankov N., Ganeva A.	2017	Unpublished data
Difflugiidae Wallich, 1864	Difflugia Leclerc, 1815	Difflugia penardi (Penard, 1890) Hopkinson,1909		Sphagnum spp.	Rila	Ribnite ezera area	2097 - 2358	Todorov M., Bankov N., Ganeva A.	2017	Unpublished data
Difflugiidae Wallich, 1864	Difflugia Leclerc, 1815	Difflugia penardi (Penard, 1890) Hopkinson,1909		Sphagnum spp.	Rila	Vada hut area	1992 - 1997	Todorov M., Bankov N., Ganeva A.	2017	Unpublished data
Difflugiidae Wallich, 1864	Difflugia Leclerc, 1815	Difflugia penardi (Penard, 1890) Hopkinson,1909		Sphagnum spp.	Rila	Brezanski livadi	1602 - 1619	Todorov M., Bankov N., Ganeva A.	2017	Unpublished data
Difflugiidae Wallich, 1864	Difflugia Leclerc, 1815	Difflugia penardi (Penard, 1890) Hopkinson,1909		Sphagnum spp.	Rila	Govedartzi village	1275	Todorov M., Bankov N., Ganeva A.	2017	Unpublished data
Difflugiidae Wallich, 1864	Difflugia Leclerc, 1815	Difflugia penardi (Penard, 1890) Hopkinson,1909		Sphagnum spp.	Rila	Seven Rila lakes	2214 - 2252	Todorov M., Bankov N., Ganeva A.	2017	Unpublished data
Difflugiidae Wallich, 1864	Difflugia Leclerc, 1815	Difflugia penardi (Penard, 1890) Hopkinson,1909		Sphagnum spp.	Pirin	Popovo Lake area	2193 - 2249	Todorov M., Bankov N., Ganeva A.	2017	Unpublished data
Difflugiidae Wallich, 1864	Difflugia Leclerc, 1815	Difflugia penardi (Penard, 1890) Hopkinson,1909		Sphagnum spp.	Pirin	Kamenitza hut area	1885 - 2242	Todorov M., Bankov N., Ganeva A.	2017	Unpublished data
Difflugiidae Wallich, 1864	Difflugia Leclerc, 1815	Difflugia penardi (Penard, 1890) Hopkinson,1909		Sphagnum spp.	Pirin	Demyanitsa hut area	2183 - 2462	Todorov M., Bankov N., Ganeva A.	2017	Unpublished data
Difflugiidae Wallich, 1864	Difflugia Leclerc, 1815	Difflugia penardi (Penard, 1890) Hopkinson,1909		Sphagnum spp.	Pirin	Vihren hut area	2065 - 2069	Todorov M., Bankov N., Ganeva A.	2017	Unpublished data
Difflugiidae Wallich, 1864	Difflugia Leclerc, 1815	Difflugia penardi (Penard, 1890) Hopkinson,1909		Sphagnum spp.	Pirin	Popovi livadi	1386	Todorov M., Bankov N., Ganeva A.	2017	Unpublished data
Difflugiidae Wallich, 1864	Difflugia Leclerc, 1815	Difflugia petricola Cash, 1909	Difflugia petricola Cash, 1909	Sphagnum spp.	Rhodopes	peat bogs and swamps near Shiroka polyana dam		Golemansky V., Todorov M., Temelkov B.	2006	Diversity and biotopic distribution of the Rhizopods (Rhizopoda: Lobosia and Filosia) from the Western Rhodopes (Bulgaria)	In: Beron, P. Biodiversity of Bulgaria. 3. Biodiversity of Western Rhodopes (Bulgaria and Greece) I. Pensoft & National Museumof Natural Histoty, Sofia, 205 - 220 pp.
Difflugiidae Wallich, 1864	Difflugia Leclerc, 1815	Difflugia petricola Cash, 1909	D. petricola CASH, 1909	Sphagnum spp.	Rila	Dolno ribno ezero Lake	2220	Todorov M.	2004	Testate amoebae (Protozoa, Rhizopoda) of the Ribni Ezera Glacial Lakes in the Rila Mountains (South-West Bulgaria).	Acta zoologica bulgarica 56 (3): 243 - 252
Difflugiidae Wallich, 1864	Difflugia Leclerc, 1815	Difflugia petricola Cash, 1909	D. petricola CASH, 1909	Sphagnum spp.	Rila	Gorno ribno ezero Lake	2227	Todorov M.	2004	Testate amoebae (Protozoa, Rhizopoda) of the Ribni Ezera Glacial Lakes in the Rila Mountains (South-West Bulgaria).	Acta zoologica bulgarica 56 (3): 243 - 252
Difflugiidae Wallich, 1864	Difflugia Leclerc, 1815	Difflugia petricola Cash, 1909	Difflugia petricola Cash, 1909	Sphagnum spp.	Rila	Smradlivo ezero Lake	2294	Todorov M.	2005	Testate amoebae (Protozoa, Rhizopoda) of the glacial lake Smradlivo Ezero in the Rila National Park (Southwestern Bulgaria).	Acta Zoologica Bulgarica 57 (1), 2005: 13-23
Difflugiidae Wallich, 1864	Difflugia Leclerc, 1815	Difflugia petricola Cash, 1909		Sphagnum spp.	Pirin	Popovo Lake area	2246	Todorov M., Bankov N., Ganeva A.	2017	Unpublished data
Difflugiidae Wallich, 1864	Difflugia Leclerc, 1815	Difflugia pristis Penard, 1902	Difflugia pristis Penard	Sphagnum spp.	Rila	Salzata Lake, Okoto Lake , Babreka Lake, Bliznaka Lake, Ribnoto ezero Lake , Dolno ezero Lake, Skakavica Lake, Dolno ribno ezero Lake	2095 - 2535	Todorov M., Golemansky V.	2000	Testate amoebae (Protozoa: Testacea) of the Glacial Lakes in the Rila National Park (Southwestern Bulgaria).	In: Golemansky, V., Naidenow, W. Biodiversity and Evolution of Glacial Water Ecosystems in the Rila Mountains. Professor Marin Drinov Academic PublIshing House, Sofia, 15-26 pp.
Difflugiidae Wallich, 1864	Difflugia Leclerc, 1815	Difflugia pristis Penard, 1902	D. pristis PENARD, 1902	Sphagnum spp.	Rila	Dolno ribno ezero Lake	2220	Todorov M.	2004	Testate amoebae (Protozoa, Rhizopoda) of the Ribni Ezera Glacial Lakes in the Rila Mountains (South-West Bulgaria).	Acta zoologica bulgarica 56 (3): 243 - 252
Difflugiidae Wallich, 1864	Difflugia Leclerc, 1815	Difflugia pristis Penard, 1902	D. pristis PENARD, 1902	Sphagnum spp.	Rila	Gorno ribno ezero Lake	2227	Todorov M.	2004	Testate amoebae (Protozoa, Rhizopoda) of the Ribni Ezera Glacial Lakes in the Rila Mountains (South-West Bulgaria).	Acta zoologica bulgarica 56 (3): 243 - 252
Difflugiidae Wallich, 1864	Difflugia Leclerc, 1815	Difflugia pristis Penard, 1902	Difflugia pristis Penard, 1902	Sphagnum spp.	Rila	Smradlivo ezero Lake	2294	Todorov M.	2005	Testate amoebae (Protozoa, Rhizopoda) of the glacial lake Smradlivo Ezero in the Rila National Park (Southwestern Bulgaria).	Acta Zoologica Bulgarica 57 (1), 2005: 13-23
Difflugiidae Wallich, 1864	Difflugia Leclerc, 1815	Difflugia pristis Penard, 1902	Difflugia pristis Penard, 1902	Sphagnum spp.	Rhodopes	peat bogs and swamps near Shiroka polyana dam		Golemansky V., Todorov M., Temelkov B.	2006	Diversity and biotopic distribution of the Rhizopods (Rhizopoda: Lobosia and Filosia) from the Western Rhodopes (Bulgaria)	In: Beron, P. Biodiversity of Bulgaria. 3. Biodiversity of Western Rhodopes (Bulgaria and Greece) I. Pensoft & National Museumof Natural Histoty, Sofia, 205 - 220 pp.
Difflugiidae Wallich, 1864	Difflugia Leclerc, 1815	Difflugia pristis Penard, 1902		Sphagnum spp.	Vitosha	Konyarnika_above the old 'Tea house'	1789 - 1793	Todorov M., Bankov N., Ganeva A.	2016	Unpublished data
Difflugiidae Wallich, 1864	Difflugia Leclerc, 1815	Difflugia pristis Penard, 1902		Sphagnum spp.	Vitosha	Platoto	1793 - 1871	Todorov M., Bankov N., Ganeva A.	2016	Unpublished data
Difflugiidae Wallich, 1864	Difflugia Leclerc, 1815	Difflugia pristis Penard, 1902		Sphagnum spp.	Vitosha	Platoto_vtora terasa	1918 - 1950	Todorov M., Bankov N., Ganeva A.	2016	Unpublished data
Difflugiidae Wallich, 1864	Difflugia Leclerc, 1815	Difflugia pristis Penard, 1902		Sphagnum spp.	Stara Planina	Above the village Kopilovtsi (Kopren hut)	878	Todorov M., Bankov N., Ganeva A.	2016	Unpublished data
Difflugiidae Wallich, 1864	Difflugia Leclerc, 1815	Difflugia pristis Penard, 1902		Sphagnum spp.	Stara Planina	Petrohan	1385 - 1471	Todorov M., Bankov N., Ganeva A.	2016	Unpublished data
Difflugiidae Wallich, 1864	Difflugia Leclerc, 1815	Difflugia pristis Penard, 1902		Sphagnum spp.	Stara Planina	above the village Anton	1902 - 1933	Todorov M., Bankov N., Ganeva A.	2016	Unpublished data
Difflugiidae Wallich, 1864	Difflugia Leclerc, 1815	Difflugia pristis Penard, 1902		Sphagnum spp.	Rila	Belmeken dam	1945 - 1965	Todorov M., Bankov N., Ganeva A.	2017	Unpublished data
Difflugiidae Wallich, 1864	Difflugia Leclerc, 1815	Difflugia pristis Penard, 1902		Sphagnum spp.	Pirin	Popovo Lake area	2243	Todorov M., Bankov N., Ganeva A.	2017	Unpublished data
Difflugiidae Wallich, 1864	Difflugia Leclerc, 1815	Difflugia pristis Penard, 1902		Sphagnum spp.	Pirin	Demyanitsa hut area	2462	Todorov M., Bankov N., Ganeva A.	2017	Unpublished data
Difflugiidae Wallich, 1864	Difflugia Leclerc, 1815	Difflugia pulex Penard, 1902	Difflugia pulex Penard	Sphagnum spp.	Rila	Musala		Pateff P.	1924	Beitrag zur Kenntnis der Süsswasserrhizopoden von Bulgarien	Arbeiten der Bulgarischen Naturforschenden Gesellschaft BD. XI: 1 - 46 [In Bulgarian, with German summary].
Difflugiidae Wallich, 1864	Difflugia Leclerc, 1815	Difflugia pulex Penard, 1902	Diflugia pulex Penard	Sphagnum spp.	Vitosha	Platoto		Golemansky V., Todorov M.	1990	Rhizopodic fauna (Protozoa, Rhizopoda) from Vitoša.	In: Fauna of Southwestern Bulgaria, Part 3. BAS, Sofia, 19 - 48. (In Bulgarian, with Russian and English summaries).
Difflugiidae Wallich, 1864	Difflugia Leclerc, 1815	Difflugia pulex Penard, 1902	Difflugia pulex	Sphagnum spp.	Vitosha	Vitosha	1800-1950	Todorov M.	1993	Testate amoebae (Protozoa, Rhizopoda) in soils of Vitoša Mountain (Bulgaria)	Acta zoologica bulgarica 46: 16 - 23
Difflugiidae Wallich, 1864	Difflugia Leclerc, 1815	Difflugia pulex Penard, 1902	Difflugia pulex	Sphagnum spp.	Vitosha	Vitosha	1800-1950	Todorov M., Golemansky V.	1995	Ecological characteristics of soil Testacea (Protozoa, Rhizopoda) of Vitoša Mountain (Bulgaria)	Acta zoologica bulgarica 48: 3 - 22
Difflugiidae Wallich, 1864	Difflugia Leclerc, 1815	Difflugia pulex Penard, 1902	Difflugia pulex Penard	Sphagnum spp.	Rila	Okoto Lake , Babreka Lake, Bliznaka Lake, Detelinata Lake, Ribnoto ezero Lake , Dolno ezero Lake, Dolno chanagiolsko ezero Lake , Skakavica Lake, Gorno ribno ezero Lake	2095 - 2440	Todorov M., Golemansky V.	2000	Testate amoebae (Protozoa: Testacea) of the Glacial Lakes in the Rila National Park (Southwestern Bulgaria).	In: Golemansky, V., Naidenow, W. Biodiversity and Evolution of Glacial Water Ecosystems in the Rila Mountains. Professor Marin Drinov Academic PublIshing House, Sofia, 15-26 pp.
Difflugiidae Wallich, 1864	Difflugia Leclerc, 1815	Difflugia pulex Penard, 1902	D. pulex PENARD, 1902	Sphagnum spp.	Rila	Dolno ribno ezero Lake	2220	Todorov M.	2004	Testate amoebae (Protozoa, Rhizopoda) of the Ribni Ezera Glacial Lakes in the Rila Mountains (South-West Bulgaria).	Acta zoologica bulgarica 56 (3): 243 - 252
Difflugiidae Wallich, 1864	Difflugia Leclerc, 1815	Difflugia pulex Penard, 1902	D. pulex PENARD, 1902	Sphagnum spp.	Rila	Gorno ribno ezero Lake	2227	Todorov M.	2004	Testate amoebae (Protozoa, Rhizopoda) of the Ribni Ezera Glacial Lakes in the Rila Mountains (South-West Bulgaria).	Acta zoologica bulgarica 56 (3): 243 - 252
Difflugiidae Wallich, 1864	Difflugia Leclerc, 1815	Difflugia pulex Penard, 1902	Difflugia pulex Penard, 1902	Sphagnum spp.	Rila	Smradlivo ezero Lake	2294	Todorov M.	2005	Testate amoebae (Protozoa, Rhizopoda) of the glacial lake Smradlivo Ezero in the Rila National Park (Southwestern Bulgaria).	Acta Zoologica Bulgarica 57 (1), 2005: 13-23
Difflugiidae Wallich, 1864	Difflugia Leclerc, 1815	Difflugia pulex Penard, 1902	Difflugia pulex Penard, 1902	Sphagnum spp.	Rhodopes	peat bogs and swamps near Shirola polyana dam		Golemansky V., Todorov M., Temelkov B.	2006	Diversity and biotopic distribution of the Rhizopods (Rhizopoda: Lobosia and Filosia) from the Western Rhodopes (Bulgaria)	In: Beron, P. Biodiversity of Bulgaria. 3. Biodiversity of Western Rhodopes (Bulgaria and Greece) I. Pensoft & National Museumof Natural Histoty, Sofia, 205 - 220 pp.
Difflugiidae Wallich, 1864	Difflugia Leclerc, 1815	Difflugia pulex Penard, 1902		Sphagnum spp.	Vitosha	Konyarnika_above the old 'Tea house'	1789	Todorov M., Bankov N., Ganeva A.	2016	Unpublished data
Difflugiidae Wallich, 1864	Difflugia Leclerc, 1815	Difflugia pulex Penard, 1902		Sphagnum spp.	Vitosha	Platoto	1793 - 1871	Todorov M., Bankov N., Ganeva A.	2016	Unpublished data
Difflugiidae Wallich, 1864	Difflugia Leclerc, 1815	Difflugia pulex Penard, 1902		Sphagnum spp.	Vitosha	Platoto_vtora terasa	1918 - 1950	Todorov M., Bankov N., Ganeva A.	2016	Unpublished data
Difflugiidae Wallich, 1864	Difflugia Leclerc, 1815	Difflugia pulex Penard, 1902		Sphagnum spp.	Stara Planina	Above the village Kopilovtsi (Kopren hut)	878 - 879	Todorov M., Bankov N., Ganeva A.	2016	Unpublished data
Difflugiidae Wallich, 1864	Difflugia Leclerc, 1815	Difflugia pulex Penard, 1902		Sphagnum spp.	Stara Planina	Petrohan	1385 - 1471	Todorov M., Bankov N., Ganeva A.	2016	Unpublished data
Difflugiidae Wallich, 1864	Difflugia Leclerc, 1815	Difflugia pulex Penard, 1902		Sphagnum spp.	Stara Planina	above the village Anton	1898 - 1933	Todorov M., Bankov N., Ganeva A.	2016	Unpublished data
Difflugiidae Wallich, 1864	Difflugia Leclerc, 1815	Difflugia pulex Penard, 1902		Sphagnum spp.	Rila	Smradlivo ezero area	2301	Todorov M., Bankov N., Ganeva A.	2017	Unpublished data
Difflugiidae Wallich, 1864	Difflugia Leclerc, 1815	Difflugia pulex Penard, 1902		Sphagnum spp.	Rila	Ribnite ezera area	2097 - 2358	Todorov M., Bankov N., Ganeva A.	2017	Unpublished data
Difflugiidae Wallich, 1864	Difflugia Leclerc, 1815	Difflugia pulex Penard, 1902		Sphagnum spp.	Rila	Govedartzi village	1275	Todorov M., Bankov N., Ganeva A.	2017	Unpublished data
Difflugiidae Wallich, 1864	Difflugia Leclerc, 1815	Difflugia pulex Penard, 1902		Sphagnum spp.	Pirin	Popovo Lake area	2193 - 2243	Todorov M., Bankov N., Ganeva A.	2017	Unpublished data
Difflugiidae Wallich, 1864	Difflugia Leclerc, 1815	Difflugia pulex Penard, 1902		Sphagnum spp.	Pirin	Kamenitza hut area	2050 - 2242	Todorov M., Bankov N., Ganeva A.	2017	Unpublished data
Difflugiidae Wallich, 1864	Difflugia Leclerc, 1815	Difflugia pulex Penard, 1902		Sphagnum spp.	Pirin	Demyanitsa hut area	2183 -2462	Todorov M., Bankov N., Ganeva A.	2017	Unpublished data
Difflugiidae Wallich, 1864	Difflugia Leclerc, 1815	Difflugia pulex Penard, 1902		Sphagnum spp.	Pirin	Vihren hut area	2062	Todorov M., Bankov N., Ganeva A.	2017	Unpublished data
Difflugiidae Wallich, 1864	Difflugia Leclerc, 1815	Difflugia pyriformis Perty, 1852	Difflugia pyriformis Perty	Sphagnum spp.	Rhodopes	Skobelevo village; Boykovo village		Pateff P.	1924	Beitrag zur Kenntnis der Süsswasserrhizopoden von Bulgarien	Arbeiten der Bulgarischen Naturforschenden Gesellschaft BD. XI: 1 - 46 [In Bulgarian, with German summary].
Difflugiidae Wallich, 1864	Difflugia Leclerc, 1815	Difflugia pyriformis Perty, 1852	Difflugia pyriformis Perty	Sphagnum spp.	Rila	Musala		Pateff P.	1924	Beitrag zur Kenntnis der Süsswasserrhizopoden von Bulgarien	Arbeiten der Bulgarischen Naturforschenden Gesellschaft BD. XI: 1 - 46 [In Bulgarian, with German summary].
Difflugiidae Wallich, 1864	Difflugia Leclerc, 1815	Difflugia pyriformis Perty, 1852	Difflugia pyriformis Perty	Sphagnum spp.	Vitosha	Vitosha		Pateff P.	1924	Beitrag zur Kenntnis der Süsswasserrhizopoden von Bulgarien	Arbeiten der Bulgarischen Naturforschenden Gesellschaft BD. XI: 1 - 46 [In Bulgarian, with German summary].
Difflugiidae Wallich, 1864	Difflugia Leclerc, 1815	Difflugia rotunda (Chardez, 1956) Ogden, 1983	D. rotunda OGDEN, 1983	Sphagnum spp.	Rila	Dolno ribno ezero Lake	2220	Todorov M.	2004	Testate amoebae (Protozoa, Rhizopoda) of the Ribni Ezera Glacial Lakes in the Rila Mountains (South-West Bulgaria).	Acta zoologica bulgarica 56 (3): 243 - 252
Difflugiidae Wallich, 1864	Difflugia Leclerc, 1815	Difflugia rotunda (Chardez, 1956) Ogden, 1983	D. rotunda OGDEN, 1983	Sphagnum spp.	Rila	Gorno ribno ezero Lake	2227	Todorov M.	2004	Testate amoebae (Protozoa, Rhizopoda) of the Ribni Ezera Glacial Lakes in the Rila Mountains (South-West Bulgaria).	Acta zoologica bulgarica 56 (3): 243 - 252
Difflugiidae Wallich, 1864	Difflugia Leclerc, 1815	Difflugia rubescens Penard, 1891	Difflugia rubescens Penard	Sphagnum spp.	Rila	Musala		Pateff P.	1924	Beitrag zur Kenntnis der Süsswasserrhizopoden von Bulgarien	Arbeiten der Bulgarischen Naturforschenden Gesellschaft BD. XI: 1 - 46 [In Bulgarian, with German summary].
Difflugiidae Wallich, 1864	Difflugia Leclerc, 1815	Difflugia rubescens Penard, 1891	Difflugia rubescens Penard, 1891	Sphagnum spp.	Vitosha	springs area of Boyanska reka, springs area of Vladayska reka below Cherni vrah, sphagnum mosses and temporary ponds from the water catchment area above Edelweiss hut	1750-2000	Golemansky V.	1965	Étude sur les espèces et l'écologie des rhizopodes (Rhizopoda, Testacea) des hautes tourbières de la montagne Vitocha	Annuaire de l'Université de Sofia, Faculté de Biologie.59 (1): 17 - 38 [In Bulgarian, with Russian and French summaries].
Difflugiidae Wallich, 1864	Difflugia Leclerc, 1815	Difflugia rubescens Penard, 1891	D.rubescens*	Sphagnum spp.	Pirin	Popovo ezero Lake		Golemansky V.	1974	La faune rhizopodique (Rhizopoda, Testacea) du littoral et du benthal du lac Popovo dans la montagne de Pirine.	Bulletin de l'Institut de Zoologie et Mesée 40: 47 - 58 In Bulgarian, with Russian and French summaries].
Difflugiidae Wallich, 1864	Difflugia Leclerc, 1815	Difflugia rubescens Penard, 1891	Difflugia rubescens Penard	Sphagnum spp.	Vitosha	Platoto, Mecha polyana area	1800	Golemansky V., Todorov M.	1985	Comparative studies on the composition and distribution of the thecamoeban fauna (Rhizopoda, Testacea) in three types of soil in Vitosha Mountain.	Acta zoologica bulgarica29: 50 - 64 [In Bulgarian, with Russian and English summaries]
Difflugiidae Wallich, 1864	Difflugia Leclerc, 1815	Difflugia rubescens Penard, 1891	Difflugia rubescens Penard	Sphagnum spp.	Vitosha	Kamennoto zdanie, springs area of Vladayska reka		Golemansky V., Todorov M.	1990	Rhizopodic fauna (Protozoa, Rhizopoda) from Vitoša.	In: Fauna of Southwestern Bulgaria, Part 3. BAS, Sofia, 19 - 48. (In Bulgarian, with Russian and English summaries).
Difflugiidae Wallich, 1864	Difflugia Leclerc, 1815	Difflugia rubescens Penard, 1891	Difflugia rubescens Penard	Sphagnum spp.	Vitosha	Platoto, Mecha polyana area		Golemansky V., Todorov M.	1990	Rhizopodic fauna (Protozoa, Rhizopoda) from Vitoša.	In: Fauna of Southwestern Bulgaria, Part 3. BAS, Sofia, 19 - 48. (In Bulgarian, with Russian and English summaries).
Difflugiidae Wallich, 1864	Difflugia Leclerc, 1815	Difflugia rubescens Penard, 1891	Difflugia rubescens	Sphagnum spp.	Vitosha	Vitosha	1800-1950	Todorov M.	1993	Testate amoebae (Protozoa, Rhizopoda) in soils of Vitoša Mountain (Bulgaria)	Acta zoologica bulgarica 46: 16 - 23
Difflugiidae Wallich, 1864	Difflugia Leclerc, 1815	Difflugia rubescens Penard, 1891	Difflugia rubescens Penard	Sphagnum spp.	Rila	Beli Iskar dam	1740	Golemansky V., Todorov M.	1993	Testate amoebae (Protozoa, Rhizopoda) in the watecatchment area and littoral of the "Beli Iskar" dam.	Acta zoologica bulgarica 46: 3 - 9
Difflugiidae Wallich, 1864	Difflugia Leclerc, 1815	Difflugia rubescens Penard, 1891	Difflugia rubescens	Sphagnum spp.	Vitosha	Vitosha	1800-1950	Todorov M., Golemansky V.	1995	Ecological characteristics of soil Testacea (Protozoa, Rhizopoda) of Vitoša Mountain (Bulgaria)	Acta zoologica bulgarica 48: 3 - 22
Difflugiidae Wallich, 1864	Difflugia Leclerc, 1815	Difflugia rubescens Penard, 1891		Sphagnum spp.	Vitosha	Konyarnika_above the old 'Tea house'	1784 - 1792	Todorov M., Bankov N., Ganeva A.	2016	Unpublished data
Difflugiidae Wallich, 1864	Difflugia Leclerc, 1815	Difflugia rubescens Penard, 1891		Sphagnum spp.	Vitosha	Platoto	1793 - 1870	Todorov M., Bankov N., Ganeva A.	2016	Unpublished data
Difflugiidae Wallich, 1864	Difflugia Leclerc, 1815	Difflugia rubescens Penard, 1891		Sphagnum spp.	Vitosha	Platoto_vtora terasa	1918 - 1950	Todorov M., Bankov N., Ganeva A.	2016	Unpublished data
Difflugiidae Wallich, 1864	Difflugia Leclerc, 1815	Difflugia rubescens Penard, 1891		Sphagnum spp.	Stara Planina	Above the village Kopilovtsi (Kopren hut)	878	Todorov M., Bankov N., Ganeva A.	2016	Unpublished data
Difflugiidae Wallich, 1864	Difflugia Leclerc, 1815	Difflugia rubescens Penard, 1891		Sphagnum spp.	Stara Planina	Petrohan	1384 - 1471	Todorov M., Bankov N., Ganeva A.	2016	Unpublished data
Difflugiidae Wallich, 1864	Difflugia Leclerc, 1815	Difflugia rubescens Penard, 1891		Sphagnum spp.	Stara Planina	above the village Anton	1898 - 1933	Todorov M., Bankov N., Ganeva A.	2016	Unpublished data
Difflugiidae Wallich, 1864	Difflugia Leclerc, 1815	Difflugia rubescens Penard, 1891		Sphagnum spp.	Rila	Belmeken dam	1945 - 1966	Todorov M., Bankov N., Ganeva A.	2017	Unpublished data
Difflugiidae Wallich, 1864	Difflugia Leclerc, 1815	Difflugia rubescens Penard, 1891		Sphagnum spp.	Rila	Smradlivo ezero area	2212 - 2306	Todorov M., Bankov N., Ganeva A.	2017	Unpublished data
Difflugiidae Wallich, 1864	Difflugia Leclerc, 1815	Difflugia rubescens Penard, 1891		Sphagnum spp.	Rila	Ribnite ezera area	2097 - 2358	Todorov M., Bankov N., Ganeva A.	2017	Unpublished data
Difflugiidae Wallich, 1864	Difflugia Leclerc, 1815	Difflugia rubescens Penard, 1891		Sphagnum spp.	Rila	Brezanski livadi	1602 - 1611	Todorov M., Bankov N., Ganeva A.	2017	Unpublished data
Difflugiidae Wallich, 1864	Difflugia Leclerc, 1815	Difflugia rubescens Penard, 1891		Sphagnum spp.	Rila	Govedartzi village	1275	Todorov M., Bankov N., Ganeva A.	2017	Unpublished data
Difflugiidae Wallich, 1864	Difflugia Leclerc, 1815	Difflugia rubescens Penard, 1891		Sphagnum spp.	Rila	Seven Rila lakes	2214 - 2250	Todorov M., Bankov N., Ganeva A.	2017	Unpublished data
Difflugiidae Wallich, 1864	Difflugia Leclerc, 1815	Difflugia rubescens Penard, 1891		Sphagnum spp.	Pirin	Popovo Lake area	2193 - 2246	Todorov M., Bankov N., Ganeva A.	2017	Unpublished data
Difflugiidae Wallich, 1864	Difflugia Leclerc, 1815	Difflugia rubescens Penard, 1891		Sphagnum spp.	Pirin	Kamenitza hut area	1888 - 2242	Todorov M., Bankov N., Ganeva A.	2017	Unpublished data
Difflugiidae Wallich, 1864	Difflugia Leclerc, 1815	Difflugia rubescens Penard, 1891		Sphagnum spp.	Pirin	Demyanitsa hut area	2183 - 2462	Todorov M., Bankov N., Ganeva A.	2017	Unpublished data
Difflugiidae Wallich, 1864	Difflugia Leclerc, 1815	Difflugia rubescens Penard, 1891		Sphagnum spp.	Pirin	Vihren hut area	2067 - 2069	Todorov M., Bankov N., Ganeva A.	2017	Unpublished data
Difflugiidae Wallich, 1864	Difflugia Leclerc, 1815	Difflugia rubescens Penard, 1891		Sphagnum spp.	Pirin	Popovi livadi	1386	Todorov M., Bankov N., Ganeva A.	2017	Unpublished data
Difflugiidae Wallich, 1864	Difflugia Leclerc, 1815	Difflugia stoutii Ogden, 1983	Difflugia stoutii Ogden	Sphagnum spp.	Rila	Okoto Lake , Babreka Lake, Bliznaka Lake, Detelinata Lake, Ribnoto ezero Lake , Dolno ezero Lake, Dolno chanagiolsko ezero Lake	2095 - 2440	Todorov M., Golemansky V.	2000	Testate amoebae (Protozoa: Testacea) of the Glacial Lakes in the Rila National Park (Southwestern Bulgaria).	In: Golemansky, V., Naidenow, W. Biodiversity and Evolution of Glacial Water Ecosystems in the Rila Mountains. Professor Marin Drinov Academic PublIshing House, Sofia, 15-26 pp.
Difflugiidae Wallich, 1864	Difflugia Leclerc, 1815	Difflugia subaequalis Penard, 1910	D. subaequalis*	Sphagnum spp.	Pirin	Popovo ezero Lake		Golemansky V.	1974	La faune rhizopodique (Rhizopoda, Testacea) du littoral et du benthal du lac Popovo dans la montagne de Pirine.	Bulletin de l'Institut de Zoologie et Mesée 40: 47 - 58 In Bulgarian, with Russian and French summaries].
Difflugiidae Wallich, 1864	Difflugia Leclerc, 1815	Difflugia urceolata Carter, 1864	Difflugia urceolata Carter	Sphagnum spp.	Rhodopes	Boykovo village		Pateff P.	1924	Beitrag zur Kenntnis der Süsswasserrhizopoden von Bulgarien	Arbeiten der Bulgarischen Naturforschenden Gesellschaft BD. XI: 1 - 46 [In Bulgarian, with German summary].
Difflugiidae Wallich, 1864	Difflugia Leclerc, 1815	Difflugia urceolata Carter, 1864	Difflugia urceolata Carter, 1864	Sphagnum spp.	Rhodopes	peat bogs and swamps near Boykovo village		Golemansky V., Todorov M., Temelkov B.	2006	Diversity and biotopic distribution of the Rhizopods (Rhizopoda: Lobosia and Filosia) from the Western Rhodopes (Bulgaria)	In: Beron, P. Biodiversity of Bulgaria. 3. Biodiversity of Western Rhodopes (Bulgaria and Greece) I. Pensoft & National Museumof Natural Histoty, Sofia, 205 - 220 pp.
Difflugiidae Wallich, 1864	Difflugia Leclerc, 1815	Difflugia urceolata Carter, 1864		Sphagnum spp.	Pirin	Kamenitza hut area	2050	Todorov M., Bankov N., Ganeva A.	2017	Unpublished data
Difflugiidae Wallich, 1864	Difflugia Leclerc, 1815	Difflugia ventricosa Deflandre, 1926	Difflugia ventricosa Deflandre, 1926	Sphagnum spp.	Rhodopes	peat bogs and swamps near Shirola polyana dam		Golemansky V., Todorov M., Temelkov B.	2006	Diversity and biotopic distribution of the Rhizopods (Rhizopoda: Lobosia and Filosia) from the Western Rhodopes (Bulgaria)	In: Beron, P. Biodiversity of Bulgaria. 3. Biodiversity of Western Rhodopes (Bulgaria and Greece) I. Pensoft & National Museumof Natural Histoty, Sofia, 205 - 220 pp.
Difflugiidae Wallich, 1864	Difflugia Leclerc, 1815	Difflugia viscidula Penard, 1902	Difflugia lemani Blanc	Sphagnum spp.	Vitosha	Vitosha		Pateff P.	1928	Einige neue Süsswassershizopoden von Bulgarien	Arbeiten der Bulgarischen Naturforschenden Gesellschaft 13: 131 - 136 [In Bulgarian, with German summary].
Difflugiidae Wallich, 1864	Difflugia Leclerc, 1815	Difflugia viscidula Penard, 1902	Difflugia lemani var. palustris Chardez, 1956	Sphagnum spp.	Vitosha	temporary ponds around the water catchment area above Edelweiss hut	1750	Golemansky V.	1965	Étude sur les espèces et l'écologie des rhizopodes (Rhizopoda, Testacea) des hautes tourbières de la montagne Vitocha	Annuaire de l'Université de Sofia, Faculté de Biologie.59 (1): 17 - 38 [In Bulgarian, with Russian and French summaries].
Difflugiidae Wallich, 1864	Difflugia Leclerc, 1815	Difflugia viscidula Penard, 1902	Difflugia sp.	Sphagnum spp.	Vitosha	Platoto	1800	Golemansky V., Todorov M.	1985	Comparative studies on the composition and distribution of the thecamoeban fauna (Rhizopoda, Testacea) in three types of soil in Vitosha Mountain.	Acta zoologica bulgarica29: 50 - 64 [In Bulgarian, with Russian and English summaries]
Difflugiidae Wallich, 1864	Difflugia Leclerc, 1815	Difflugia viscidula Penard, 1902	Difflugia lemani var. palustris Chardez	Sphagnum spp.	Vitosha	Edelweiss hut		Golemansky V., Todorov M.	1990	Rhizopodic fauna (Protozoa, Rhizopoda) from Vitoša.	In: Fauna of Southwestern Bulgaria, Part 3. BAS, Sofia, 19 - 48. (In Bulgarian, with Russian and English summaries).
Difflugiidae Wallich, 1864	Difflugia Leclerc, 1815	Difflugia viscidula Penard, 1902	Difflugia sp.	Sphagnum spp.	Vitosha	Platoto		Golemansky V., Todorov M.	1990	Rhizopodic fauna (Protozoa, Rhizopoda) from Vitoša.	In: Fauna of Southwestern Bulgaria, Part 3. BAS, Sofia, 19 - 48. (In Bulgarian, with Russian and English summaries).
Difflugiidae Wallich, 1864	Difflugia Leclerc, 1815	Difflugia viscidula Penard, 1902	Difflugia viscidula Penard	Sphagnum spp.	Rila	Salzata Lake, Babreka Lake, Bliznaka Lake, Detelinata Lake, Ribnoto ezero Lake , Dolno ezero Lake, Dolno chanagiolsko ezero Lake,Skakavica Lake	2095 - 2535	Todorov M., Golemansky V.	2000	Testate amoebae (Protozoa: Testacea) of the Glacial Lakes in the Rila National Park (Southwestern Bulgaria).	In: Golemansky, V., Naidenow, W. Biodiversity and Evolution of Glacial Water Ecosystems in the Rila Mountains. Professor Marin Drinov Academic PublIshing House, Sofia, 15-26 pp.
Difflugiidae Wallich, 1864	Difflugia Leclerc, 1815	Difflugia viscidula Penard, 1902	D. viscidula PENARD, 1902	Sphagnum spp.	Rila	Dolno ribno ezero Lake	2220	Todorov M.	2004	Testate amoebae (Protozoa, Rhizopoda) of the Ribni Ezera Glacial Lakes in the Rila Mountains (South-West Bulgaria).	Acta zoologica bulgarica 56 (3): 243 - 252
Difflugiidae Wallich, 1864	Difflugia Leclerc, 1815	Difflugia viscidula Penard, 1902	D. viscidula PENARD, 1902	Sphagnum spp.	Rila	Gorno ribno ezero Lake	2227	Todorov M.	2004	Testate amoebae (Protozoa, Rhizopoda) of the Ribni Ezera Glacial Lakes in the Rila Mountains (South-West Bulgaria).	Acta zoologica bulgarica 56 (3): 243 - 252
Difflugiidae Wallich, 1864	Difflugia Leclerc, 1815	Difflugia viscidula Penard, 1902	Difflugia viscidula Penard, 1902	Sphagnum spp.	Rila	Smradlivo ezero Lake	2294	Todorov M.	2005	Testate amoebae (Protozoa, Rhizopoda) of the glacial lake Smradlivo Ezero in the Rila National Park (Southwestern Bulgaria).	Acta Zoologica Bulgarica 57 (1), 2005: 13-23
Difflugiidae Wallich, 1864	Difflugia Leclerc, 1815	Difflugia viscidula Penard, 1902	Difflugia viscidula Penard, 1902	Sphagnum spp.	Rhodopes	peat bogs and swamps near Shirola polyana dam		Golemansky V., Todorov M., Temelkov B.	2006	Diversity and biotopic distribution of the Rhizopods (Rhizopoda: Lobosia and Filosia) from the Western Rhodopes (Bulgaria)	In: Beron, P. Biodiversity of Bulgaria. 3. Biodiversity of Western Rhodopes (Bulgaria and Greece) I. Pensoft & National Museumof Natural Histoty, Sofia, 205 - 220 pp.
Difflugiidae Wallich, 1864	Difflugia Leclerc, 1815	Difflugia viscidula Penard, 1902		Sphagnum spp.	Rila	Smradlivo ezero area	2212	Todorov M., Bankov N., Ganeva A.	2017	Unpublished data
Difflugiidae Wallich, 1864	Difflugia Leclerc, 1815	Difflugia viscidula Penard, 1902		Sphagnum spp.	Rila	Ribnite ezera area	2097 - 2358	Todorov M., Bankov N., Ganeva A.	2017	Unpublished data
Difflugiidae Wallich, 1864	Difflugia Leclerc, 1815	Difflugia viscidula Penard, 1902		Sphagnum spp.	Rila	Belmeken dam	1945	Todorov M., Bankov N., Ganeva A.	2017	Unpublished data
Difflugiidae Wallich, 1864	Difflugia Leclerc, 1815	Difflugia viscidula Penard, 1902		Sphagnum spp.	Rila	Seven Rila lakes	2225 - 2252	Todorov M., Bankov N., Ganeva A.	2017	Unpublished data
Difflugiidae Wallich, 1864	Difflugia Leclerc, 1815	Difflugia viscidula Penard, 1902		Sphagnum spp.	Pirin	Popovo Lake area	2193 - 2249	Todorov M., Bankov N., Ganeva A.	2017	Unpublished data
Difflugiidae Wallich, 1864	Difflugia Leclerc, 1815	Difflugia viscidula Penard, 1902		Sphagnum spp.	Pirin	Kamenitza hut area	1888 -2242	Todorov M., Bankov N., Ganeva A.	2017	Unpublished data
Difflugiidae Wallich, 1864	Difflugia Leclerc, 1815	Difflugia viscidula Penard, 1902		Sphagnum spp.	Pirin	Demyanitsa hut area	2183	Todorov M., Bankov N., Ganeva A.	2017	Unpublished data
Euglyphidae Wallich, 1864	Euglypha Dujardin, 1841	Euglypha acanthophora (Ehrenberg, 1841) Perty, 1849	Euglypha alveolata Dujardin	Sphagnum spp.	Rhodopes	Skobelevo village		Pateff P.	1924	Beitrag zur Kenntnis der Süsswasserrhizopoden von Bulgarien	Arbeiten der Bulgarischen Naturforschenden Gesellschaft BD. XI: 1 - 46 [In Bulgarian, with German summary].
Euglyphidae Wallich, 1864	Euglypha Dujardin, 1841	Euglypha acanthophora (Ehrenberg, 1841) Perty, 1849	Euglypha alveolata Dujardin	Sphagnum spp.	Vitosha	Vitosha - Platoto		Pateff P.	1924	Beitrag zur Kenntnis der Süsswasserrhizopoden von Bulgarien	Arbeiten der Bulgarischen Naturforschenden Gesellschaft BD. XI: 1 - 46 [In Bulgarian, with German summary].
Euglyphidae Wallich, 1864	Euglypha Dujardin, 1841	Euglypha acanthophora (Ehrenberg, 1841) Perty, 1849	Euglypha brachiata Leidy	Sphagnum spp.	Vitosha	Vitosha		Pateff P.	1924	Beitrag zur Kenntnis der Süsswasserrhizopoden von Bulgarien	Arbeiten der Bulgarischen Naturforschenden Gesellschaft BD. XI: 1 - 46 [In Bulgarian, with German summary].
Euglyphidae Wallich, 1864	Euglypha Dujardin, 1841	Euglypha acanthophora (Ehrenberg, 1841) Perty, 1849	Euglypha acanthophora (Ehrenb.) Perty, 1849	Sphagnum spp.	Vitosha	water catchment area above Edelweiss hut,sphagnum mosses around Kamennoto zdanie in the water catchment area, temporary ponds from the water catchment area above Edelweiss hut	1750-1800	Golemansky V.	1965	Étude sur les espèces et l'écologie des rhizopodes (Rhizopoda, Testacea) des hautes tourbières de la montagne Vitocha	Annuaire de l'Université de Sofia, Faculté de Biologie.59 (1): 17 - 38 [In Bulgarian, with Russian and French summaries].
Euglyphidae Wallich, 1864	Euglypha Dujardin, 1841	Euglypha acanthophora (Ehrenberg, 1841) Perty, 1849	Euglypha acantophora	Sphagnum spp.	Rhodopes	Blatistoto ezero Lake	1500	Golemansky V.	1968	On the species composition and distribution of the rhizopod fauna of upper Smolian Lakes	Bulletin de l'Institut de Zoologie et Musée de Sofia 27: 171 - 187 [In Bulgarian, with Russian and English summaries].
Euglyphidae Wallich, 1864	Euglypha Dujardin, 1841	Euglypha acanthophora (Ehrenberg, 1841) Perty, 1849	Euglypha acantophora	Sphagnum spp.	Rhodopes	Lagot Lake	1450	Golemansky V.	1968	On the species composition and distribution of the rhizopod fauna of upper Smolian Lakes	Bulletin de l'Institut de Zoologie et Musée de Sofia 27: 171 - 187 [In Bulgarian, with Russian and English summaries].
Euglyphidae Wallich, 1864	Euglypha Dujardin, 1841	Euglypha acanthophora (Ehrenberg, 1841) Perty, 1849	Euglypha acanthophora*	Sphagnum spp.	Pirin	Popovo ezero Lake		Golemansky V.	1974	La faune rhizopodique (Rhizopoda, Testacea) du littoral et du benthal du lac Popovo dans la montagne de Pirine.	Bulletin de l'Institut de Zoologie et Mesée 40: 47 - 58 In Bulgarian, with Russian and French summaries].
Euglyphidae Wallich, 1864	Euglypha Dujardin, 1841	Euglypha acanthophora (Ehrenberg, 1841) Perty, 1849	Euglypha acanthophora (Ehrenberg) Perty	Sphagnum spp.	Vitosha	Platoto, Kumata hut	1800-1850	Golemansky V., Todorov M.	1985	Comparative studies on the composition and distribution of the thecamoeban fauna (Rhizopoda, Testacea) in three types of soil in Vitosha Mountain.	Acta zoologica bulgarica29: 50 - 64 [In Bulgarian, with Russian and English summaries]
Euglyphidae Wallich, 1864	Euglypha Dujardin, 1841	Euglypha acanthophora (Ehrenberg, 1841) Perty, 1849	Euglypha acanthophora (Ehrenberg) Perty	Sphagnum spp.	Vitosha	Kamennoto zdanie, Edelweiss hut		Golemansky V., Todorov M.	1990	Rhizopodic fauna (Protozoa, Rhizopoda) from Vitoša.	In: Fauna of Southwestern Bulgaria, Part 3. BAS, Sofia, 19 - 48. (In Bulgarian, with Russian and English summaries).
Euglyphidae Wallich, 1864	Euglypha Dujardin, 1841	Euglypha acanthophora (Ehrenberg, 1841) Perty, 1849	Euglypha acanthophora (Ehrenberg) Perty	Sphagnum spp.	Vitosha	Platoto, Kumata hut		Golemansky V., Todorov M.	1990	Rhizopodic fauna (Protozoa, Rhizopoda) from Vitoša.	In: Fauna of Southwestern Bulgaria, Part 3. BAS, Sofia, 19 - 48. (In Bulgarian, with Russian and English summaries).
Euglyphidae Wallich, 1864	Euglypha Dujardin, 1841	Euglypha acanthophora (Ehrenberg, 1841) Perty, 1849	Euglypha acanthophora	Sphagnum spp.	Vitosha	Vitosha	1800-1950	Todorov M.	1993	Testate amoebae (Protozoa, Rhizopoda) in soils of Vitoša Mountain (Bulgaria)	Acta zoologica bulgarica 46: 16 - 23
Euglyphidae Wallich, 1864	Euglypha Dujardin, 1841	Euglypha acanthophora (Ehrenberg, 1841) Perty, 1849	Euglypha acanthophora	Sphagnum spp.	Vitosha	Vitosha	1800-1950	Todorov M., Golemansky V.	1995	Ecological characteristics of soil Testacea (Protozoa, Rhizopoda) of Vitoša Mountain (Bulgaria)	Acta zoologica bulgarica 48: 3 - 22
Euglyphidae Wallich, 1864	Euglypha Dujardin, 1841	Euglypha acanthophora (Ehrenberg, 1841) Perty, 1849	Euglypha acanthophora (Ehrenberg) Perty	Sphagnum spp.	Rila	Okoto Lake , Babreka Lake, Bliznaka Lake, Dolno chanagiolsko ezero Lake,Skakavica Lake, Dolno ribno ezero Lake	2152 - 2440	Todorov M., Golemansky V.	2000	Testate amoebae (Protozoa: Testacea) of the Glacial Lakes in the Rila National Park (Southwestern Bulgaria).	In: Golemansky, V., Naidenow, W. Biodiversity and Evolution of Glacial Water Ecosystems in the Rila Mountains. Professor Marin Drinov Academic PublIshing House, Sofia, 15-26 pp.
Euglyphidae Wallich, 1864	Euglypha Dujardin, 1841	Euglypha acanthophora (Ehrenberg, 1841) Perty, 1849	Euglypha acanthophora (EHRENBERG, 1841) PERTY, 1852	Sphagnum spp.	Rila	Dolno ribno ezero Lake	2220	Todorov M.	2004	Testate amoebae (Protozoa, Rhizopoda) of the Ribni Ezera Glacial Lakes in the Rila Mountains (South-West Bulgaria).	Acta zoologica bulgarica 56 (3): 243 - 252
Euglyphidae Wallich, 1864	Euglypha Dujardin, 1841	Euglypha acanthophora (Ehrenberg, 1841) Perty, 1849	Euglypha acanthophora (EHRENBERG, 1841) PERTY, 1852	Sphagnum spp.	Rila	Gorno ribno ezero Lake	2227	Todorov M.	2004	Testate amoebae (Protozoa, Rhizopoda) of the Ribni Ezera Glacial Lakes in the Rila Mountains (South-West Bulgaria).	Acta zoologica bulgarica 56 (3): 243 - 252
Euglyphidae Wallich, 1864	Euglypha Dujardin, 1841	Euglypha acanthophora (Ehrenberg, 1841) Perty, 1849	Euglypha acanthophora (Ehrenberg, 1841) Perty, 1852	Sphagnum spp.	Rila	Smradlivo ezero Lake	2294	Todorov M.	2005	Testate amoebae (Protozoa, Rhizopoda) of the glacial lake Smradlivo Ezero in the Rila National Park (Southwestern Bulgaria).	Acta Zoologica Bulgarica 57 (1), 2005: 13-23
Euglyphidae Wallich, 1864	Euglypha Dujardin, 1841	Euglypha acanthophora (Ehrenberg, 1841) Perty, 1849	Euglypha acanthophora (Ehrenberg, 1841) Perty, 1852	Sphagnum spp.	Rhodopes	Blatistoto ezero Lake, Lagot Lake	1450-1500	Golemansky V., Todorov M., Temelkov B.	2006	Diversity and biotopic distribution of the Rhizopods (Rhizopoda: Lobosia and Filosia) from the Western Rhodopes (Bulgaria)	In: Beron, P. Biodiversity of Bulgaria. 3. Biodiversity of Western Rhodopes (Bulgaria and Greece) I. Pensoft & National Museumof Natural Histoty, Sofia, 205 - 220 pp.
Euglyphidae Wallich, 1864	Euglypha Dujardin, 1841	Euglypha acanthophora (Ehrenberg, 1841) Perty, 1849	Euglypha brachiata Leidy 1879	Sphagnum spp.	Rhodopes	peat bogs and swamps from Yundola		Golemansky V., Todorov M., Temelkov B.	2006	Diversity and biotopic distribution of the Rhizopods (Rhizopoda: Lobosia and Filosia) from the Western Rhodopes (Bulgaria)	In: Beron, P. Biodiversity of Bulgaria. 3. Biodiversity of Western Rhodopes (Bulgaria and Greece) I. Pensoft & National Museumof Natural Histoty, Sofia, 205 - 220 pp.
Euglyphidae Wallich, 1864	Euglypha Dujardin, 1841	Euglypha acanthophora (Ehrenberg, 1841) Perty, 1849		Sphagnum spp.	Vitosha	Platoto_vtora terasa	1918	Todorov M., Bankov N., Ganeva A.	2016	Unpublished data
Euglyphidae Wallich, 1864	Euglypha Dujardin, 1841	Euglypha acanthophora (Ehrenberg, 1841) Perty, 1849		Sphagnum spp.	Vitosha	Platoto_vtora terasa	1938	Todorov M., Bankov N., Ganeva A.	2016	Unpublished data
Euglyphidae Wallich, 1864	Euglypha Dujardin, 1841	Euglypha acanthophora (Ehrenberg, 1841) Perty, 1849		Sphagnum spp.	Stara Planina	Above the village Kopilovtsi (Kopren hut)	878 - 881	Todorov M., Bankov N., Ganeva A.	2016	Unpublished data
Euglyphidae Wallich, 1864	Euglypha Dujardin, 1841	Euglypha acanthophora (Ehrenberg, 1841) Perty, 1849		Sphagnum spp.	Rila	Belmeken dam	1945 - 1966	Todorov M., Bankov N., Ganeva A.	2017	Unpublished data
Euglyphidae Wallich, 1864	Euglypha Dujardin, 1841	Euglypha acanthophora (Ehrenberg, 1841) Perty, 1849		Sphagnum spp.	Rila	Ribnite ezera area	2097 - 2358	Todorov M., Bankov N., Ganeva A.	2017	Unpublished data
Euglyphidae Wallich, 1864	Euglypha Dujardin, 1841	Euglypha acanthophora (Ehrenberg, 1841) Perty, 1849		Sphagnum spp.	Rila	Vada hut area	1992	Todorov M., Bankov N., Ganeva A.	2017	Unpublished data
Euglyphidae Wallich, 1864	Euglypha Dujardin, 1841	Euglypha acanthophora (Ehrenberg, 1841) Perty, 1849		Sphagnum spp.	Pirin	Popovo Lake area	2236	Todorov M., Bankov N., Ganeva A.	2017	Unpublished data
Euglyphidae Wallich, 1864	Euglypha Dujardin, 1841	Euglypha acanthophora (Ehrenberg, 1841) Perty, 1849		Sphagnum spp.	Pirin	Popovi livadi	1386	Todorov M., Bankov N., Ganeva A.	2017	Unpublished data
Euglyphidae Wallich, 1864	Euglypha Dujardin, 1841	Euglypha acanthophora (Ehrenberg, 1841) Perty, 1849		Sphagnum spp.	Pirin	Vihren hut area	2065 - 2067	Todorov M., Bankov N., Ganeva A.	2017	Unpublished data
Euglyphidae Wallich, 1864	Euglypha Dujardin, 1841	Euglypha aspera Penard, 1899	Euglypha aspera Penard	Sphagnum spp.	Rhodopes	Skobelevo village; Boykovo village		Pateff P.	1924	Beitrag zur Kenntnis der Süsswasserrhizopoden von Bulgarien	Arbeiten der Bulgarischen Naturforschenden Gesellschaft BD. XI: 1 - 46 [In Bulgarian, with German summary].
Euglyphidae Wallich, 1864	Euglypha Dujardin, 1841	Euglypha aspera Penard, 1899	E. aspera PENARD, 1891	Sphagnum spp.	Rila	Dolno ribno ezero Lake	2220	Todorov M.	2004	Testate amoebae (Protozoa, Rhizopoda) of the Ribni Ezera Glacial Lakes in the Rila Mountains (South-West Bulgaria).	Acta zoologica bulgarica 56 (3): 243 - 252
Euglyphidae Wallich, 1864	Euglypha Dujardin, 1841	Euglypha aspera Penard, 1899	E. aspera PENARD, 1891	Sphagnum spp.	Rila	Gorno ribno ezero Lake	2227	Todorov M.	2004	Testate amoebae (Protozoa, Rhizopoda) of the Ribni Ezera Glacial Lakes in the Rila Mountains (South-West Bulgaria).	Acta zoologica bulgarica 56 (3): 243 - 252
Euglyphidae Wallich, 1864	Euglypha Dujardin, 1841	Euglypha aspera Penard, 1899	Euglypha aspera Penard, 1891	Sphagnum spp.	Rhodopes	peat bogs and swamps near Skobelevo village, peat bogs and swamps near Boykovo village		Golemansky V., Todorov M., Temelkov B.	2006	Diversity and biotopic distribution of the Rhizopods (Rhizopoda: Lobosia and Filosia) from the Western Rhodopes (Bulgaria)	In: Beron, P. Biodiversity of Bulgaria. 3. Biodiversity of Western Rhodopes (Bulgaria and Greece) I. Pensoft & National Museumof Natural Histoty, Sofia, 205 - 220 pp.
Euglyphidae Wallich, 1864	Euglypha Dujardin, 1841	Euglypha aspera Penard, 1899		Sphagnum spp.	Rila	Smradlivo ezero area	1301	Todorov M., Bankov N., Ganeva A.	2017	Unpublished data
Euglyphidae Wallich, 1864	Euglypha Dujardin, 1841	Euglypha aspera Penard, 1899		Sphagnum spp.	Pirin	Popovi livadi	1384	Todorov M., Bankov N., Ganeva A.	2017	Unpublished data
Euglyphidae Wallich, 1864	Euglypha Dujardin, 1841	Euglypha bryophila Brown, 1911	Euglypha bryophila Brown, 1911	Sphagnum spp.	Vitosha	sphagnum mosses around Kamenno zdanie at the water catchment area, Mecha polyana area	1750	Golemansky V.	1965	Étude sur les espèces et l'écologie des rhizopodes (Rhizopoda, Testacea) des hautes tourbières de la montagne Vitocha	Annuaire de l'Université de Sofia, Faculté de Biologie.59 (1): 17 - 38 [In Bulgarian, with Russian and French summaries].
Euglyphidae Wallich, 1864	Euglypha Dujardin, 1841	Euglypha bryophila Brown, 1911	Euglypha bryophila Brown	Sphagnum spp.	Vitosha	Mecha polyana area, Kamennoto zdanie		Golemansky V., Todorov M.	1990	Rhizopodic fauna (Protozoa, Rhizopoda) from Vitoša.	In: Fauna of Southwestern Bulgaria, Part 3. BAS, Sofia, 19 - 48. (In Bulgarian, with Russian and English summaries).
Euglyphidae Wallich, 1864	Euglypha Dujardin, 1841	Euglypha bryophila Brown, 1911	Euglypha bryophila Brown	Sphagnum spp.	Rila	Beli Iskar dam	1740	Golemansky V., Todorov M.	1993	Testate amoebae (Protozoa, Rhizopoda) in the watecatchment area and littoral of the "Beli Iskar" dam.	Acta zoologica bulgarica 46: 3 - 9
Euglyphidae Wallich, 1864	Euglypha Dujardin, 1841	Euglypha bryophila Brown, 1911	Euglypha bryophila Brown	Sphagnum spp.	Rila	Okoto Lake	2440	Todorov M., Golemansky V.	2000	Testate amoebae (Protozoa: Testacea) of the Glacial Lakes in the Rila National Park (Southwestern Bulgaria).	In: Golemansky, V., Naidenow, W. Biodiversity and Evolution of Glacial Water Ecosystems in the Rila Mountains. Professor Marin Drinov Academic PublIshing House, Sofia, 15-26 pp.
Euglyphidae Wallich, 1864	Euglypha Dujardin, 1841	Euglypha bryophila Brown, 1911	Euglypha bryophila Brown, 1912	Sphagnum spp.	Rhodopes	peat bogs and swamps near Shiroka polyana dam		Golemansky V., Todorov M., Temelkov B.	2006	Diversity and biotopic distribution of the Rhizopods (Rhizopoda: Lobosia and Filosia) from the Western Rhodopes (Bulgaria)	In: Beron, P. Biodiversity of Bulgaria. 3. Biodiversity of Western Rhodopes (Bulgaria and Greece) I. Pensoft & National Museumof Natural Histoty, Sofia, 205 - 220 pp.
Euglyphidae Wallich, 1864	Euglypha Dujardin, 1841	Euglypha bryophila Brown, 1911		Sphagnum spp.	Vitosha	Konyarnika_above the old 'Tea house'	1784 - 1793	Todorov M., Bankov N., Ganeva A.	2016	Unpublished data
Euglyphidae Wallich, 1864	Euglypha Dujardin, 1841	Euglypha bryophila Brown, 1911		Sphagnum spp.	Vitosha	Platoto	1793 - 1871	Todorov M., Bankov N., Ganeva A.	2016	Unpublished data
Euglyphidae Wallich, 1864	Euglypha Dujardin, 1841	Euglypha bryophila Brown, 1911		Sphagnum spp.	Vitosha	Platoto_vtora terasa	1924 - 1950	Todorov M., Bankov N., Ganeva A.	2016	Unpublished data
Euglyphidae Wallich, 1864	Euglypha Dujardin, 1841	Euglypha bryophila Brown, 1911		Sphagnum spp.	Stara Planina	Above the village Kopilovtsi (Kopren hut)	881 - 887	Todorov M., Bankov N., Ganeva A.	2016	Unpublished data
Euglyphidae Wallich, 1864	Euglypha Dujardin, 1841	Euglypha bryophila Brown, 1911		Sphagnum spp.	Stara Planina	above the village Anton	1909	Todorov M., Bankov N., Ganeva A.	2016	Unpublished data
Euglyphidae Wallich, 1864	Euglypha Dujardin, 1841	Euglypha bryophila Brown, 1911		Sphagnum spp.	Rila	Belmeken dam	1941 - 1966	Todorov M., Bankov N., Ganeva A.	2017	Unpublished data
Euglyphidae Wallich, 1864	Euglypha Dujardin, 1841	Euglypha bryophila Brown, 1911		Sphagnum spp.	Rila	Ribnite ezera area	2358	Todorov M., Bankov N., Ganeva A.	2017	Unpublished data
Euglyphidae Wallich, 1864	Euglypha Dujardin, 1841	Euglypha bryophila Brown, 1911		Sphagnum spp.	Rila	Vada hut area	1992	Todorov M., Bankov N., Ganeva A.	2017	Unpublished data
Euglyphidae Wallich, 1864	Euglypha Dujardin, 1841	Euglypha bryophila Brown, 1911		Sphagnum spp.	Rila	Govedartzi village	1275	Todorov M., Bankov N., Ganeva A.	2017	Unpublished data
Euglyphidae Wallich, 1864	Euglypha Dujardin, 1841	Euglypha bryophila Brown, 1911		Sphagnum spp.	Rila	Seven Rila lakes	2225 - 2250	Todorov M., Bankov N., Ganeva A.	2017	Unpublished data
Euglyphidae Wallich, 1864	Euglypha Dujardin, 1841	Euglypha bryophila Brown, 1911		Sphagnum spp.	Pirin	Popovo Lake area	2193	Todorov M., Bankov N., Ganeva A.	2017	Unpublished data
Euglyphidae Wallich, 1864	Euglypha Dujardin, 1841	Euglypha bryophila Brown, 1911		Sphagnum spp.	Pirin	Popovi livadi	1386	Todorov M., Bankov N., Ganeva A.	2017	Unpublished data
Euglyphidae Wallich, 1864	Euglypha Dujardin, 1841	Euglypha bryophila Brown, 1911		Sphagnum spp.	Pirin	Demyanitsa hut area	2183 - 2314	Todorov M., Bankov N., Ganeva A.	2017	Unpublished data
Euglyphidae Wallich, 1864	Euglypha Dujardin, 1841	Euglypha ciliata (Ehrenberg, 1848) Leidy, 1878	Euglypha ciliata Ehrenberg sp.	Sphagnum spp.	Rhodopes	Skobelevo village		Pateff P.	1924	Beitrag zur Kenntnis der Süsswasserrhizopoden von Bulgarien	Arbeiten der Bulgarischen Naturforschenden Gesellschaft BD. XI: 1 - 46 [In Bulgarian, with German summary].
Euglyphidae Wallich, 1864	Euglypha Dujardin, 1841	Euglypha ciliata (Ehrenberg, 1848) Leidy, 1878	Euglypha ciliata Ehrenberg sp.	Sphagnum spp.	Vitosha	Vitosha - Platoto		Pateff P.	1924	Beitrag zur Kenntnis der Süsswasserrhizopoden von Bulgarien	Arbeiten der Bulgarischen Naturforschenden Gesellschaft BD. XI: 1 - 46 [In Bulgarian, with German summary].
Euglyphidae Wallich, 1864	Euglypha Dujardin, 1841	Euglypha ciliata (Ehrenberg, 1848) Leidy, 1878	Euglypha ciliata	Sphagnum spp.	Rhodopes	Blatistoto ezero Lake	1500	Golemansky V.	1968	On the species composition and distribution of the rhizopod fauna of upper Smolian Lakes	Bulletin de l'Institut de Zoologie et Musée de Sofia 27: 171 - 187 [In Bulgarian, with Russian and English summaries].
Euglyphidae Wallich, 1864	Euglypha Dujardin, 1841	Euglypha ciliata (Ehrenberg, 1848) Leidy, 1878	Euglypha ciliata Ehrenberg	Sphagnum spp.	Vitosha	Kumata hut	1850	Golemansky V., Todorov M.	1985	Comparative studies on the composition and distribution of the thecamoeban fauna (Rhizopoda, Testacea) in three types of soil in Vitosha Mountain.	Acta zoologica bulgarica29: 50 - 64 [In Bulgarian, with Russian and English summaries]
Euglyphidae Wallich, 1864	Euglypha Dujardin, 1841	Euglypha ciliata (Ehrenberg, 1848) Leidy, 1878	Euglypha ciliata (Ehrenberg) Leidy	Sphagnum spp.	Vitosha	Kumata hut		Golemansky V., Todorov M.	1990	Rhizopodic fauna (Protozoa, Rhizopoda) from Vitoša.	In: Fauna of Southwestern Bulgaria, Part 3. BAS, Sofia, 19 - 48. (In Bulgarian, with Russian and English summaries).
Euglyphidae Wallich, 1864	Euglypha Dujardin, 1841	Euglypha ciliata (Ehrenberg, 1848) Leidy, 1878	Euglypha ciliata	Sphagnum spp.	Vitosha	Vitosha	1800-1950	Todorov M.	1993	Testate amoebae (Protozoa, Rhizopoda) in soils of Vitoša Mountain (Bulgaria)	Acta zoologica bulgarica 46: 16 - 23
Euglyphidae Wallich, 1864	Euglypha Dujardin, 1841	Euglypha ciliata (Ehrenberg, 1848) Leidy, 1878	Euglypha ciliata (Ehrenberg) Leidy	Sphagnum spp.	Rila	Beli Iskar dam	1740	Golemansky V., Todorov M.	1993	Testate amoebae (Protozoa, Rhizopoda) in the watecatchment area and littoral of the "Beli Iskar" dam.	Acta zoologica bulgarica 46: 3 - 9
Euglyphidae Wallich, 1864	Euglypha Dujardin, 1841	Euglypha ciliata (Ehrenberg, 1848) Leidy, 1878	Euglypha ciliata	Sphagnum spp.	Vitosha	Vitosha	1800-1950	Todorov M., Golemansky V.	1995	Ecological characteristics of soil Testacea (Protozoa, Rhizopoda) of Vitoša Mountain (Bulgaria)	Acta zoologica bulgarica 48: 3 - 22
Euglyphidae Wallich, 1864	Euglypha Dujardin, 1841	Euglypha ciliata (Ehrenberg, 1848) Leidy, 1878	Euglypha ciliata (Ehrenberg) Leidy	Sphagnum spp.	Rila	Okoto Lake , Chernoto gyolche, Suhoto ezero Lake	1892 - 2440	Todorov M., Golemansky V.	2000	Testate amoebae (Protozoa: Testacea) of the Glacial Lakes in the Rila National Park (Southwestern Bulgaria).	In: Golemansky, V., Naidenow, W. Biodiversity and Evolution of Glacial Water Ecosystems in the Rila Mountains. Professor Marin Drinov Academic PublIshing House, Sofia, 15-26 pp.
Euglyphidae Wallich, 1864	Euglypha Dujardin, 1841	Euglypha ciliata (Ehrenberg, 1848) Leidy, 1878	Euglypha ciliata f. glabra Wailes	Sphagnum spp.	Rila	Kanarsko ezero Lake	2270	Todorov M., Golemansky V.	2000	Testate amoebae (Protozoa: Testacea) of the Glacial Lakes in the Rila National Park (Southwestern Bulgaria).	In: Golemansky, V., Naidenow, W. Biodiversity and Evolution of Glacial Water Ecosystems in the Rila Mountains. Professor Marin Drinov Academic PublIshing House, Sofia, 15-26 pp.
Euglyphidae Wallich, 1864	Euglypha Dujardin, 1841	Euglypha ciliata (Ehrenberg, 1848) Leidy, 1878	E. ciliata (EHRENBERG, 1848) LEIDY, 1879	Sphagnum spp.	Rila	Dolno ribno ezero Lake	2220	Todorov M.	2004	Testate amoebae (Protozoa, Rhizopoda) of the Ribni Ezera Glacial Lakes in the Rila Mountains (South-West Bulgaria).	Acta zoologica bulgarica 56 (3): 243 - 252
Euglyphidae Wallich, 1864	Euglypha Dujardin, 1841	Euglypha ciliata (Ehrenberg, 1848) Leidy, 1878	E. ciliata (EHRENBERG, 1848) LEIDY, 1879	Sphagnum spp.	Rila	Gorno ribno ezero Lake	2227	Todorov M.	2004	Testate amoebae (Protozoa, Rhizopoda) of the Ribni Ezera Glacial Lakes in the Rila Mountains (South-West Bulgaria).	Acta zoologica bulgarica 56 (3): 243 - 252
Euglyphidae Wallich, 1864	Euglypha Dujardin, 1841	Euglypha ciliata (Ehrenberg, 1848) Leidy, 1878	Euglypha ciliata (Ehrenberg, 1848) Leidy, 1879	Sphagnum spp.	Rila	Smradlivo ezero Lake	2294	Todorov M.	2005	Testate amoebae (Protozoa, Rhizopoda) of the glacial lake Smradlivo Ezero in the Rila National Park (Southwestern Bulgaria).	Acta Zoologica Bulgarica 57 (1), 2005: 13-23
Euglyphidae Wallich, 1864	Euglypha Dujardin, 1841	Euglypha ciliata (Ehrenberg, 1848) Leidy, 1878	Euglypha ciliata (Ehrenberg, 1841) Leidy, 1879	Sphagnum spp.	Rhodopes	Blatistoto ezero Lake, peat bogs and swamps near Skobelevo village, peat bogs and swamps near Shiroka polyana dam, peat bogs and swamps near Dospat dam	1500	Golemansky V., Todorov M., Temelkov B.	2006	Diversity and biotopic distribution of the Rhizopods (Rhizopoda: Lobosia and Filosia) from the Western Rhodopes (Bulgaria)	In: Beron, P. Biodiversity of Bulgaria. 3. Biodiversity of Western Rhodopes (Bulgaria and Greece) I. Pensoft & National Museumof Natural Histoty, Sofia, 205 - 220 pp.
Euglyphidae Wallich, 1864	Euglypha Dujardin, 1841	Euglypha ciliata (Ehrenberg, 1848) Leidy, 1878	Euglypha ciliata f. glabra Wailes, 1915	Sphagnum spp.	Rhodopes	peat bogs and swamps near Shiroka polyana dam		Golemansky V., Todorov M., Temelkov B.	2006	Diversity and biotopic distribution of the Rhizopods (Rhizopoda: Lobosia and Filosia) from the Western Rhodopes (Bulgaria)	In: Beron, P. Biodiversity of Bulgaria. 3. Biodiversity of Western Rhodopes (Bulgaria and Greece) I. Pensoft & National Museumof Natural Histoty, Sofia, 205 - 220 pp.
Euglyphidae Wallich, 1864	Euglypha Dujardin, 1841	Euglypha ciliata (Ehrenberg, 1848) Leidy, 1878		Sphagnum spp.	Vitosha	Konyarnika_above the old 'Tea house'	1784 - 1793	Todorov M., Bankov N., Ganeva A.	2016	Unpublished data
Euglyphidae Wallich, 1864	Euglypha Dujardin, 1841	Euglypha ciliata (Ehrenberg, 1848) Leidy, 1878		Sphagnum spp.	Vitosha	Platoto	1793 - 1871	Todorov M., Bankov N., Ganeva A.	2016	Unpublished data
Euglyphidae Wallich, 1864	Euglypha Dujardin, 1841	Euglypha ciliata (Ehrenberg, 1848) Leidy, 1878		Sphagnum spp.	Vitosha	Platoto_vtora terasa	1925 - 1950	Todorov M., Bankov N., Ganeva A.	2016	Unpublished data
Euglyphidae Wallich, 1864	Euglypha Dujardin, 1841	Euglypha ciliata (Ehrenberg, 1848) Leidy, 1878		Sphagnum spp.	Stara Planina	Above the village Kopilovtsi (Kopren hut)	878 - 887	Todorov M., Bankov N., Ganeva A.	2016	Unpublished data
Euglyphidae Wallich, 1864	Euglypha Dujardin, 1841	Euglypha ciliata (Ehrenberg, 1848) Leidy, 1878		Sphagnum spp.	Stara Planina	Petrohan	1372 - 1471	Todorov M., Bankov N., Ganeva A.	2016	Unpublished data
Euglyphidae Wallich, 1864	Euglypha Dujardin, 1841	Euglypha ciliata (Ehrenberg, 1848) Leidy, 1878		Sphagnum spp.	Stara Planina	above the village Anton	1898 - 1909	Todorov M., Bankov N., Ganeva A.	2016	Unpublished data
Euglyphidae Wallich, 1864	Euglypha Dujardin, 1841	Euglypha ciliata (Ehrenberg, 1848) Leidy, 1878		Sphagnum spp.	Rila	Belmeken dam	1941 - 1965	Todorov M., Bankov N., Ganeva A.	2017	Unpublished data
Euglyphidae Wallich, 1864	Euglypha Dujardin, 1841	Euglypha ciliata (Ehrenberg, 1848) Leidy, 1878		Sphagnum spp.	Rila	Smradlivo ezero area	2212 - 2301	Todorov M., Bankov N., Ganeva A.	2017	Unpublished data
Euglyphidae Wallich, 1864	Euglypha Dujardin, 1841	Euglypha ciliata (Ehrenberg, 1848) Leidy, 1878		Sphagnum spp.	Rila	Ribnite ezera area	2358	Todorov M., Bankov N., Ganeva A.	2017	Unpublished data
Euglyphidae Wallich, 1864	Euglypha Dujardin, 1841	Euglypha ciliata (Ehrenberg, 1848) Leidy, 1878		Sphagnum spp.	Rila	Vada hut area	1992 - 1997	Todorov M., Bankov N., Ganeva A.	2017	Unpublished data
Euglyphidae Wallich, 1864	Euglypha Dujardin, 1841	Euglypha ciliata (Ehrenberg, 1848) Leidy, 1878		Sphagnum spp.	Rila	Brezanski livadi	1602 - 1619	Todorov M., Bankov N., Ganeva A.	2017	Unpublished data
Euglyphidae Wallich, 1864	Euglypha Dujardin, 1841	Euglypha ciliata (Ehrenberg, 1848) Leidy, 1878		Sphagnum spp.	Rila	Seven Rila lakes	2214 - 2252	Todorov M., Bankov N., Ganeva A.	2017	Unpublished data
Euglyphidae Wallich, 1864	Euglypha Dujardin, 1841	Euglypha ciliata (Ehrenberg, 1848) Leidy, 1878		Sphagnum spp.	Pirin	Popovo Lake area	2199 - 2243	Todorov M., Bankov N., Ganeva A.	2017	Unpublished data
Euglyphidae Wallich, 1864	Euglypha Dujardin, 1841	Euglypha ciliata (Ehrenberg, 1848) Leidy, 1878		Sphagnum spp.	Pirin	Kamenitza hut area	1885 - 2242	Todorov M., Bankov N., Ganeva A.	2017	Unpublished data
Euglyphidae Wallich, 1864	Euglypha Dujardin, 1841	Euglypha ciliata (Ehrenberg, 1848) Leidy, 1878		Sphagnum spp.	Pirin	Popovi livadi	1386 - 1394	Todorov M., Bankov N., Ganeva A.	2017	Unpublished data
Euglyphidae Wallich, 1864	Euglypha Dujardin, 1841	Euglypha ciliata (Ehrenberg, 1848) Leidy, 1878		Sphagnum spp.	Pirin	Demyanitsa hut area	2183 - 2462	Todorov M., Bankov N., Ganeva A.	2017	Unpublished data
Euglyphidae Wallich, 1864	Euglypha Dujardin, 1841	Euglypha ciliata (Ehrenberg, 1848) Leidy, 1878		Sphagnum spp.	Pirin	Vihren hut area	2062 - 2069	Todorov M., Bankov N., Ganeva A.	2017	Unpublished data
Euglyphidae Wallich, 1864	Euglypha Dujardin, 1841	Euglypha compressa Carter, 1864	Euglypha compressa Carter, 1864	Sphagnum spp.	Vitosha	sphagnum marshland below Chernata skala peak, temporary ponds around the water catchment area above Edelweiss hut	1750	Golemansky V.	1965	Étude sur les espèces et l'écologie des rhizopodes (Rhizopoda, Testacea) des hautes tourbières de la montagne Vitocha	Annuaire de l'Université de Sofia, Faculté de Biologie.59 (1): 17 - 38 [In Bulgarian, with Russian and French summaries].
Euglyphidae Wallich, 1864	Euglypha Dujardin, 1841	Euglypha compressa Carter, 1864	Euglypha compressa Carter	Sphagnum spp.	Vitosha	Mecha polyana area, Kumata hut	1800-1850	Golemansky V., Todorov M.	1985	Comparative studies on the composition and distribution of the thecamoeban fauna (Rhizopoda, Testacea) in three types of soil in Vitosha Mountain.	Acta zoologica bulgarica29: 50 - 64 [In Bulgarian, with Russian and English summaries]
Euglyphidae Wallich, 1864	Euglypha Dujardin, 1841	Euglypha compressa Carter, 1864	Euglypha compressa Carter	Sphagnum spp.	Vitosha	bellow Chernata skala peak		Golemansky V., Todorov M.	1990	Rhizopodic fauna (Protozoa, Rhizopoda) from Vitoša.	In: Fauna of Southwestern Bulgaria, Part 3. BAS, Sofia, 19 - 48. (In Bulgarian, with Russian and English summaries).
Euglyphidae Wallich, 1864	Euglypha Dujardin, 1841	Euglypha compressa Carter, 1864	Euglypha compressa Carter	Sphagnum spp.	Vitosha	Mecha polyana area, Kumata hut		Golemansky V., Todorov M.	1990	Rhizopodic fauna (Protozoa, Rhizopoda) from Vitoša.	In: Fauna of Southwestern Bulgaria, Part 3. BAS, Sofia, 19 - 48. (In Bulgarian, with Russian and English summaries).
Euglyphidae Wallich, 1864	Euglypha Dujardin, 1841	Euglypha compressa Carter, 1864	Euglypha compressa	Sphagnum spp.	Vitosha	Vitosha	1800-1950	Todorov M.	1993	Testate amoebae (Protozoa, Rhizopoda) in soils of Vitoša Mountain (Bulgaria)	Acta zoologica bulgarica 46: 16 - 23
Euglyphidae Wallich, 1864	Euglypha Dujardin, 1841	Euglypha compressa Carter, 1864	Euglypha compressa	Sphagnum spp.	Vitosha	Vitosha	1800-1950	Todorov M., Golemansky V.	1995	Ecological characteristics of soil Testacea (Protozoa, Rhizopoda) of Vitoša Mountain (Bulgaria)	Acta zoologica bulgarica 48: 3 - 22
Euglyphidae Wallich, 1864	Euglypha Dujardin, 1841	Euglypha compressa Carter, 1864	*Euglypha compressa Carter, 1864	Sphagnum spp.	Rila	Smradlivo ezero Lake	2294	Todorov M.	2005	Testate amoebae (Protozoa, Rhizopoda) of the glacial lake Smradlivo Ezero in the Rila National Park (Southwestern Bulgaria).	Acta Zoologica Bulgarica 57 (1), 2005: 13-23
Euglyphidae Wallich, 1864	Euglypha Dujardin, 1841	Euglypha compressa Carter, 1864	Euglypha compressa Carter, 1864	Sphagnum spp.	Rhodopes	Blatistoto ezero Lake	1500	Golemansky V., Todorov M., Temelkov B.	2006	Diversity and biotopic distribution of the Rhizopods (Rhizopoda: Lobosia and Filosia) from the Western Rhodopes (Bulgaria)	In: Beron, P. Biodiversity of Bulgaria. 3. Biodiversity of Western Rhodopes (Bulgaria and Greece) I. Pensoft & National Museumof Natural Histoty, Sofia, 205 - 220 pp.
Euglyphidae Wallich, 1864	Euglypha Dujardin, 1841	Euglypha compressa Carter, 1864	Euglypha compressa f. glabra Wailes, 1915	Sphagnum spp.	Rhodopes	peat bogs and swamps near Shiroka polyana dam		Golemansky V., Todorov M., Temelkov B.	2006	Diversity and biotopic distribution of the Rhizopods (Rhizopoda: Lobosia and Filosia) from the Western Rhodopes (Bulgaria)	In: Beron, P. Biodiversity of Bulgaria. 3. Biodiversity of Western Rhodopes (Bulgaria and Greece) I. Pensoft & National Museumof Natural Histoty, Sofia, 205 - 220 pp.
Euglyphidae Wallich, 1864	Euglypha Dujardin, 1841	Euglypha compressa Carter, 1864		Sphagnum spp.	Vitosha	Konyarnika_above the old 'Tea house'	1784 - 1793	Todorov M., Bankov N., Ganeva A.	2016	Unpublished data
Euglyphidae Wallich, 1864	Euglypha Dujardin, 1841	Euglypha compressa Carter, 1864		Sphagnum spp.	Vitosha	Platoto	1793 - 1871	Todorov M., Bankov N., Ganeva A.	2016	Unpublished data
Euglyphidae Wallich, 1864	Euglypha Dujardin, 1841	Euglypha compressa Carter, 1864		Sphagnum spp.	Vitosha	Platoto_vtora terasa	1918 - 1947	Todorov M., Bankov N., Ganeva A.	2016	Unpublished data
Euglyphidae Wallich, 1864	Euglypha Dujardin, 1841	Euglypha compressa Carter, 1864		Sphagnum spp.	Stara Planina	Above the village Kopilovtsi (Kopren hut)	878 - 887	Todorov M., Bankov N., Ganeva A.	2016	Unpublished data
Euglyphidae Wallich, 1864	Euglypha Dujardin, 1841	Euglypha compressa Carter, 1864		Sphagnum spp.	Stara Planina	Petrohan	1372 - 1471	Todorov M., Bankov N., Ganeva A.	2016	Unpublished data
Euglyphidae Wallich, 1864	Euglypha Dujardin, 1841	Euglypha compressa Carter, 1864		Sphagnum spp.	Stara Planina	above the village Anton	1898 - 1909	Todorov M., Bankov N., Ganeva A.	2016	Unpublished data
Euglyphidae Wallich, 1864	Euglypha Dujardin, 1841	Euglypha compressa Carter, 1864		Sphagnum spp.	Rila	Belmeken dam	1945 - 1968	Todorov M., Bankov N., Ganeva A.	2017	Unpublished data
Euglyphidae Wallich, 1864	Euglypha Dujardin, 1841	Euglypha compressa Carter, 1864		Sphagnum spp.	Rila	Smradlivo ezero area	2212 - 2306	Todorov M., Bankov N., Ganeva A.	2017	Unpublished data
Euglyphidae Wallich, 1864	Euglypha Dujardin, 1841	Euglypha compressa Carter, 1864		Sphagnum spp.	Rila	Ribnite ezera area	2358	Todorov M., Bankov N., Ganeva A.	2017	Unpublished data
Euglyphidae Wallich, 1864	Euglypha Dujardin, 1841	Euglypha compressa Carter, 1864		Sphagnum spp.	Rila	Vada hut area	1992 - 1997	Todorov M., Bankov N., Ganeva A.	2017	Unpublished data
Euglyphidae Wallich, 1864	Euglypha Dujardin, 1841	Euglypha compressa Carter, 1864		Sphagnum spp.	Rila	Brezanski livadi	1602 - 1619	Todorov M., Bankov N., Ganeva A.	2017	Unpublished data
Euglyphidae Wallich, 1864	Euglypha Dujardin, 1841	Euglypha compressa Carter, 1864		Sphagnum spp.	Rila	Seven Rila lakes	2225 - 2252	Todorov M., Bankov N., Ganeva A.	2017	Unpublished data
Euglyphidae Wallich, 1864	Euglypha Dujardin, 1841	Euglypha compressa Carter, 1864		Sphagnum spp.	Pirin	Popovo Lake area	2193 - 2243	Todorov M., Bankov N., Ganeva A.	2017	Unpublished data
Euglyphidae Wallich, 1864	Euglypha Dujardin, 1841	Euglypha compressa Carter, 1864		Sphagnum spp.	Pirin	Kamenitza hut area	1885 - 2242	Todorov M., Bankov N., Ganeva A.	2017	Unpublished data
Euglyphidae Wallich, 1864	Euglypha Dujardin, 1841	Euglypha compressa Carter, 1864		Sphagnum spp.	Pirin	Popovi livadi	1386	Todorov M., Bankov N., Ganeva A.	2017	Unpublished data
Euglyphidae Wallich, 1864	Euglypha Dujardin, 1841	Euglypha compressa Carter, 1864		Sphagnum spp.	Pirin	Demyanitsa hut area	2183 - 2462	Todorov M., Bankov N., Ganeva A.	2017	Unpublished data
Euglyphidae Wallich, 1864	Euglypha Dujardin, 1841	Euglypha compressa Carter, 1864		Sphagnum spp.	Pirin	Vihren hut area	2067 - 2069	Todorov M., Bankov N., Ganeva A.	2017	Unpublished data
Euglyphidae Wallich, 1864	Euglypha Dujardin, 1841	Euglypha crenulata Wailes, 1912	Euglypha crenulata Wailes var. minor Wailes*	Sphagnum spp.	Vitosha	Platoto	1800	Golemansky V., Todorov M.	1985	Comparative studies on the composition and distribution of the thecamoeban fauna (Rhizopoda, Testacea) in three types of soil in Vitosha Mountain.	Acta zoologica bulgarica29: 50 - 64 [In Bulgarian, with Russian and English summaries]
Euglyphidae Wallich, 1864	Euglypha Dujardin, 1841	Euglypha crenulata Wailes, 1912	Euglypha crenulata Wailes var. minor Wailes	Sphagnum spp.	Vitosha	Platoto		Golemansky V., Todorov M.	1990	Rhizopodic fauna (Protozoa, Rhizopoda) from Vitoša.	In: Fauna of Southwestern Bulgaria, Part 3. BAS, Sofia, 19 - 48. (In Bulgarian, with Russian and English summaries).
Euglyphidae Wallich, 1864	Euglypha Dujardin, 1841	Euglypha crenulata Wailes, 1912	Euglypha crenulata var. minor	Sphagnum spp.	Vitosha	Vitosha	1800-1950	Todorov M.	1993	Testate amoebae (Protozoa, Rhizopoda) in soils of Vitoša Mountain (Bulgaria)	Acta zoologica bulgarica 46: 16 - 23
Euglyphidae Wallich, 1864	Euglypha Dujardin, 1841	Euglypha crenulata Wailes, 1912	Euglypha crenulata var. minor	Sphagnum spp.	Vitosha	Vitosha	1800-1950	Todorov M., Golemansky V.	1995	Ecological characteristics of soil Testacea (Protozoa, Rhizopoda) of Vitoša Mountain (Bulgaria)	Acta zoologica bulgarica 48: 3 - 22
Euglyphidae Wallich, 1864	Euglypha Dujardin, 1841	Euglypha cristata Leidy, 1874	Euglypha cristata Leidy	Sphagnum spp.	Rila	Musala		Pateff P.	1924	Beitrag zur Kenntnis der Süsswasserrhizopoden von Bulgarien	Arbeiten der Bulgarischen Naturforschenden Gesellschaft BD. XI: 1 - 46 [In Bulgarian, with German summary].
Euglyphidae Wallich, 1864	Euglypha Dujardin, 1841	Euglypha cristata Leidy, 1874	Euglypha cristata Leidy	Sphagnum spp.	Vitosha	Vitosha		Pateff P.	1924	Beitrag zur Kenntnis der Süsswasserrhizopoden von Bulgarien	Arbeiten der Bulgarischen Naturforschenden Gesellschaft BD. XI: 1 - 46 [In Bulgarian, with German summary].
Euglyphidae Wallich, 1864	Euglypha Dujardin, 1841	Euglypha cristata Leidy, 1874	Euglypha cristata Leidy, 1879	Sphagnum spp.	Vitosha	springs area of Boyanska reka, water catchment area above Boerica hut, Kumata hut - Cherni vrah path, springs area of Vladayska reka below Cherni vrah, temporary ponds from the water catchment area above Edelweiss hut	1750-2000	Golemansky V.	1965	Étude sur les espèces et l'écologie des rhizopodes (Rhizopoda, Testacea) des hautes tourbières de la montagne Vitocha	Annuaire de l'Université de Sofia, Faculté de Biologie.59 (1): 17 - 38 [In Bulgarian, with Russian and French summaries].
Euglyphidae Wallich, 1864	Euglypha Dujardin, 1841	Euglypha cristata Leidy, 1874	Euglypha cristata var. major Wailes, 1911	Sphagnum spp.	Vitosha	Platoto	1750-1800	Golemansky V.	1965	Étude sur les espèces et l'écologie des rhizopodes (Rhizopoda, Testacea) des hautes tourbières de la montagne Vitocha	Annuaire de l'Université de Sofia, Faculté de Biologie.59 (1): 17 - 38 [In Bulgarian, with Russian and French summaries].
Euglyphidae Wallich, 1864	Euglypha Dujardin, 1841	Euglypha cristata Leidy, 1874	Euglypha cristata	Sphagnum spp.	Rhodopes	Blatistoto ezero Lake	1500	Golemansky V.	1968	On the species composition and distribution of the rhizopod fauna of upper Smolian Lakes	Bulletin de l'Institut de Zoologie et Musée de Sofia 27: 171 - 187 [In Bulgarian, with Russian and English summaries].
Euglyphidae Wallich, 1864	Euglypha Dujardin, 1841	Euglypha cristata Leidy, 1874	Euglypha cristata	Sphagnum spp.	Rhodopes	Lagot Lake	1450	Golemansky V.	1968	On the species composition and distribution of the rhizopod fauna of upper Smolian Lakes	Bulletin de l'Institut de Zoologie et Musée de Sofia 27: 171 - 187 [In Bulgarian, with Russian and English summaries].
Euglyphidae Wallich, 1864	Euglypha Dujardin, 1841	Euglypha cristata Leidy, 1874	Euglypha cristata Leidy	Sphagnum spp.	Vitosha	Mecha polyana area	1800	Golemansky V., Todorov M.	1985	Comparative studies on the composition and distribution of the thecamoeban fauna (Rhizopoda, Testacea) in three types of soil in Vitosha Mountain.	Acta zoologica bulgarica29: 50 - 64 [In Bulgarian, with Russian and English summaries]
Euglyphidae Wallich, 1864	Euglypha Dujardin, 1841	Euglypha cristata Leidy, 1874	Euglypha cristata Leidy	Sphagnum spp.	Vitosha	Kamennoto zdanie, Boerica hut, Broks hut		Golemansky V., Todorov M.	1990	Rhizopodic fauna (Protozoa, Rhizopoda) from Vitoša.	In: Fauna of Southwestern Bulgaria, Part 3. BAS, Sofia, 19 - 48. (In Bulgarian, with Russian and English summaries).
Euglyphidae Wallich, 1864	Euglypha Dujardin, 1841	Euglypha cristata Leidy, 1874	Euglypha cristata Leidy	Sphagnum spp.	Vitosha	Mecha polyana area		Golemansky V., Todorov M.	1990	Rhizopodic fauna (Protozoa, Rhizopoda) from Vitoša.	In: Fauna of Southwestern Bulgaria, Part 3. BAS, Sofia, 19 - 48. (In Bulgarian, with Russian and English summaries).
Euglyphidae Wallich, 1864	Euglypha Dujardin, 1841	Euglypha cristata Leidy, 1874	Euglypha cristata var. major Wailes	Sphagnum spp.	Vitosha	Platoto		Golemansky V., Todorov M.	1990	Rhizopodic fauna (Protozoa, Rhizopoda) from Vitoša.	In: Fauna of Southwestern Bulgaria, Part 3. BAS, Sofia, 19 - 48. (In Bulgarian, with Russian and English summaries).
Euglyphidae Wallich, 1864	Euglypha Dujardin, 1841	Euglypha cristata Leidy, 1874	Euglypha cristata	Sphagnum spp.	Vitosha	Vitosha	1800-1950	Todorov M.	1993	Testate amoebae (Protozoa, Rhizopoda) in soils of Vitoša Mountain (Bulgaria)	Acta zoologica bulgarica 46: 16 - 23
Euglyphidae Wallich, 1864	Euglypha Dujardin, 1841	Euglypha cristata Leidy, 1874	Euglypha cristata var. major	Sphagnum spp.	Vitosha	Vitosha	1800-1950	Todorov M.	1993	Testate amoebae (Protozoa, Rhizopoda) in soils of Vitoša Mountain (Bulgaria)	Acta zoologica bulgarica 46: 16 - 23
Euglyphidae Wallich, 1864	Euglypha Dujardin, 1841	Euglypha cristata Leidy, 1874	Euglypha cristata Leidy	Sphagnum spp.	Rila	Beli Iskar dam	1740	Golemansky V., Todorov M.	1993	Testate amoebae (Protozoa, Rhizopoda) in the watecatchment area and littoral of the "Beli Iskar" dam.	Acta zoologica bulgarica 46: 3 - 9
Euglyphidae Wallich, 1864	Euglypha Dujardin, 1841	Euglypha cristata Leidy, 1874	Euglypha cristata	Sphagnum spp.	Vitosha	Vitosha	1800-1950	Todorov M., Golemansky V.	1995	Ecological characteristics of soil Testacea (Protozoa, Rhizopoda) of Vitoša Mountain (Bulgaria)	Acta zoologica bulgarica 48: 3 - 22
Euglyphidae Wallich, 1864	Euglypha Dujardin, 1841	Euglypha cristata Leidy, 1874	Euglypha cristata var. major	Sphagnum spp.	Vitosha	Vitosha	1800-1950	Todorov M., Golemansky V.	1995	Ecological characteristics of soil Testacea (Protozoa, Rhizopoda) of Vitoša Mountain (Bulgaria)	Acta zoologica bulgarica 48: 3 - 22
Euglyphidae Wallich, 1864	Euglypha Dujardin, 1841	Euglypha cristata Leidy, 1874	Euglypha cristata Leidy	Sphagnum spp.	Rila	Suhoto ezero Lake	1892	Todorov M., Golemansky V.	2000	Testate amoebae (Protozoa: Testacea) of the Glacial Lakes in the Rila National Park (Southwestern Bulgaria).	In: Golemansky, V., Naidenow, W. Biodiversity and Evolution of Glacial Water Ecosystems in the Rila Mountains. Professor Marin Drinov Academic PublIshing House, Sofia, 15-26 pp.
Euglyphidae Wallich, 1864	Euglypha Dujardin, 1841	Euglypha cristata Leidy, 1874	Euglypha cristata Leidy, 1879	Sphagnum spp.	Rila	Smradlivo ezero Lake	2294	Todorov M.	2005	Testate amoebae (Protozoa, Rhizopoda) of the glacial lake Smradlivo Ezero in the Rila National Park (Southwestern Bulgaria).	Acta Zoologica Bulgarica 57 (1), 2005: 13-23
Euglyphidae Wallich, 1864	Euglypha Dujardin, 1841	Euglypha cristata Leidy, 1874	Euglypha cristata Leidy, 1879	Sphagnum spp.	Rhodopes	Blatistoto ezero Lake, Lagot Lake, peat bogs and swamps near Shiroka polyana dam	1450-1500	Golemansky V., Todorov M., Temelkov B.	2006	Diversity and biotopic distribution of the Rhizopods (Rhizopoda: Lobosia and Filosia) from the Western Rhodopes (Bulgaria)	In: Beron, P. Biodiversity of Bulgaria. 3. Biodiversity of Western Rhodopes (Bulgaria and Greece) I. Pensoft & National Museumof Natural Histoty, Sofia, 205 - 220 pp.
Euglyphidae Wallich, 1864	Euglypha Dujardin, 1841	Euglypha cristata Leidy, 1874		Sphagnum spp.	Vitosha	Konyarnika_above the old 'Tea house'	1784 - 1793	Todorov M., Bankov N., Ganeva A.	2016	Unpublished data
Euglyphidae Wallich, 1864	Euglypha Dujardin, 1841	Euglypha cristata Leidy, 1874		Sphagnum spp.	Vitosha	Platoto	1793 - 1871	Todorov M., Bankov N., Ganeva A.	2016	Unpublished data
Euglyphidae Wallich, 1864	Euglypha Dujardin, 1841	Euglypha cristata Leidy, 1874		Sphagnum spp.	Vitosha	Platoto_vtora terasa	1918 - 1950	Todorov M., Bankov N., Ganeva A.	2016	Unpublished data
Euglyphidae Wallich, 1864	Euglypha Dujardin, 1841	Euglypha cristata Leidy, 1874		Sphagnum spp.	Stara Planina	Above the village Kopilovtsi (Kopren hut)	878 - 887	Todorov M., Bankov N., Ganeva A.	2016	Unpublished data
Euglyphidae Wallich, 1864	Euglypha Dujardin, 1841	Euglypha cristata Leidy, 1874		Sphagnum spp.	Stara Planina	Petrohan	1372 - 1471	Todorov M., Bankov N., Ganeva A.	2016	Unpublished data
Euglyphidae Wallich, 1864	Euglypha Dujardin, 1841	Euglypha cristata Leidy, 1874		Sphagnum spp.	Stara Planina	above the village Anton	1898 - 1933	Todorov M., Bankov N., Ganeva A.	2016	Unpublished data
Euglyphidae Wallich, 1864	Euglypha Dujardin, 1841	Euglypha cristata Leidy, 1874		Sphagnum spp.	Rila	Belmeken dam	1940 - 1968	Todorov M., Bankov N., Ganeva A.	2017	Unpublished data
Euglyphidae Wallich, 1864	Euglypha Dujardin, 1841	Euglypha cristata Leidy, 1874		Sphagnum spp.	Rila	Ribnite ezera area	2358	Todorov M., Bankov N., Ganeva A.	2017	Unpublished data
Euglyphidae Wallich, 1864	Euglypha Dujardin, 1841	Euglypha cristata Leidy, 1874		Sphagnum spp.	Rila	Vada hut area	1997	Todorov M., Bankov N., Ganeva A.	2017	Unpublished data
Euglyphidae Wallich, 1864	Euglypha Dujardin, 1841	Euglypha cristata Leidy, 1874		Sphagnum spp.	Rila	Brezanski livadi	1608 - 1613	Todorov M., Bankov N., Ganeva A.	2017	Unpublished data
Euglyphidae Wallich, 1864	Euglypha Dujardin, 1841	Euglypha cristata Leidy, 1874		Sphagnum spp.	Rila	Govedartzi village	1275	Todorov M., Bankov N., Ganeva A.	2017	Unpublished data
Euglyphidae Wallich, 1864	Euglypha Dujardin, 1841	Euglypha cristata Leidy, 1874		Sphagnum spp.	Rila	Seven Rila lakes	2214 - 2252	Todorov M., Bankov N., Ganeva A.	2017	Unpublished data
Euglyphidae Wallich, 1864	Euglypha Dujardin, 1841	Euglypha cristata Leidy, 1874		Sphagnum spp.	Pirin	Popovo Lake area	2193 - 2246	Todorov M., Bankov N., Ganeva A.	2017	Unpublished data
Euglyphidae Wallich, 1864	Euglypha Dujardin, 1841	Euglypha cristata Leidy, 1874		Sphagnum spp.	Pirin	Kamenitza hut area	2075 - 2242	Todorov M., Bankov N., Ganeva A.	2017	Unpublished data
Euglyphidae Wallich, 1864	Euglypha Dujardin, 1841	Euglypha cristata Leidy, 1874		Sphagnum spp.	Pirin	Popovi livadi	1386 - 1384	Todorov M., Bankov N., Ganeva A.	2017	Unpublished data
Euglyphidae Wallich, 1864	Euglypha Dujardin, 1841	Euglypha cristata Leidy, 1874		Sphagnum spp.	Pirin	Demyanitsa hut area	2183 - 2462	Todorov M., Bankov N., Ganeva A.	2017	Unpublished data
Euglyphidae Wallich, 1864	Euglypha Dujardin, 1841	Euglypha cristata Leidy, 1874		Sphagnum spp.	Pirin	Vihren hut area	2062 - 2069	Todorov M., Bankov N., Ganeva A.	2017	Unpublished data
Euglyphidae Wallich, 1864	Euglypha Dujardin, 1841	Euglypha denticulata Brown, 1912	Euglypha denticulata Brown	Sphagnum spp.	Rila	Okoto Lake , Bliznaka Lake,Skakavica Lake, Suhoto ezero Lake, Kanarsko ezero Lake	1892 - 2440	Todorov M., Golemansky V.	2000	Testate amoebae (Protozoa: Testacea) of the Glacial Lakes in the Rila National Park (Southwestern Bulgaria).	In: Golemansky, V., Naidenow, W. Biodiversity and Evolution of Glacial Water Ecosystems in the Rila Mountains. Professor Marin Drinov Academic PublIshing House, Sofia, 15-26 pp.
Euglyphidae Wallich, 1864	Euglypha Dujardin, 1841	Euglypha denticulata Brown, 1912	Euglypha denticulata Brown, 1912	Sphagnum spp.	Rila	Smradlivo ezero Lake	2294	Todorov M.	2005	Testate amoebae (Protozoa, Rhizopoda) of the glacial lake Smradlivo Ezero in the Rila National Park (Southwestern Bulgaria).	Acta Zoologica Bulgarica 57 (1), 2005: 13-23
Euglyphidae Wallich, 1864	Euglypha Dujardin, 1841	Euglypha denticulata Brown, 1912	Euglypha denticulata Brown, 1912	Sphagnum spp.	Rhodopes	peat bogs and swamps near Shiroka polyana dam, peat bogs and swamps near Dospat dam		Golemansky V., Todorov M., Temelkov B.	2006	Diversity and biotopic distribution of the Rhizopods (Rhizopoda: Lobosia and Filosia) from the Western Rhodopes (Bulgaria)	In: Beron, P. Biodiversity of Bulgaria. 3. Biodiversity of Western Rhodopes (Bulgaria and Greece) I. Pensoft & National Museumof Natural Histoty, Sofia, 205 - 220 pp.
Euglyphidae Wallich, 1864	Euglypha Dujardin, 1841	Euglypha denticulata Brown, 1912		Sphagnum spp.	Vitosha	Konyarnika_above the old 'Tea house'	1784 - 1792	Todorov M., Bankov N., Ganeva A.	2016	Unpublished data
Euglyphidae Wallich, 1864	Euglypha Dujardin, 1841	Euglypha denticulata Brown, 1912		Sphagnum spp.	Vitosha	Platoto	1793 - 1871	Todorov M., Bankov N., Ganeva A.	2016	Unpublished data
Euglyphidae Wallich, 1864	Euglypha Dujardin, 1841	Euglypha denticulata Brown, 1912		Sphagnum spp.	Vitosha	Platoto_vtora terasa	1918 - 1950	Todorov M., Bankov N., Ganeva A.	2016	Unpublished data
Euglyphidae Wallich, 1864	Euglypha Dujardin, 1841	Euglypha denticulata Brown, 1912		Sphagnum spp.	Stara Planina	Above the village Kopilovtsi (Kopren hut)	787 - 887	Todorov M., Bankov N., Ganeva A.	2016	Unpublished data
Euglyphidae Wallich, 1864	Euglypha Dujardin, 1841	Euglypha denticulata Brown, 1912		Sphagnum spp.	Stara Planina	Petrohan	1372 - 1471	Todorov M., Bankov N., Ganeva A.	2016	Unpublished data
Euglyphidae Wallich, 1864	Euglypha Dujardin, 1841	Euglypha denticulata Brown, 1912		Sphagnum spp.	Stara Planina	above the village Anton	1898 - 1933	Todorov M., Bankov N., Ganeva A.	2016	Unpublished data
Euglyphidae Wallich, 1864	Euglypha Dujardin, 1841	Euglypha denticulata Brown, 1912		Sphagnum spp.	Rila	Belmeken dam	1940 - 1968	Todorov M., Bankov N., Ganeva A.	2017	Unpublished data
Euglyphidae Wallich, 1864	Euglypha Dujardin, 1841	Euglypha denticulata Brown, 1912		Sphagnum spp.	Rila	Smradlivo ezero area	2212 - 2301	Todorov M., Bankov N., Ganeva A.	2017	Unpublished data
Euglyphidae Wallich, 1864	Euglypha Dujardin, 1841	Euglypha denticulata Brown, 1912		Sphagnum spp.	Rila	Ribnite ezera area	2097 - 2358	Todorov M., Bankov N., Ganeva A.	2017	Unpublished data
Euglyphidae Wallich, 1864	Euglypha Dujardin, 1841	Euglypha denticulata Brown, 1912		Sphagnum spp.	Rila	Vada hut area	1992 - 1997	Todorov M., Bankov N., Ganeva A.	2017	Unpublished data
Euglyphidae Wallich, 1864	Euglypha Dujardin, 1841	Euglypha denticulata Brown, 1912		Sphagnum spp.	Rila	Brezanski livadi	1602 - 1619	Todorov M., Bankov N., Ganeva A.	2017	Unpublished data
Euglyphidae Wallich, 1864	Euglypha Dujardin, 1841	Euglypha denticulata Brown, 1912		Sphagnum spp.	Rila	Seven Rila lakes	2214 - 2252	Todorov M., Bankov N., Ganeva A.	2017	Unpublished data
Euglyphidae Wallich, 1864	Euglypha Dujardin, 1841	Euglypha denticulata Brown, 1912		Sphagnum spp.	Pirin	Popovo Lake area	2193 - 2243	Todorov M., Bankov N., Ganeva A.	2017	Unpublished data
Euglyphidae Wallich, 1864	Euglypha Dujardin, 1841	Euglypha denticulata Brown, 1912		Sphagnum spp.	Pirin	Kamenitza hut area	1888 - 2242	Todorov M., Bankov N., Ganeva A.	2017	Unpublished data
Euglyphidae Wallich, 1864	Euglypha Dujardin, 1841	Euglypha denticulata Brown, 1912		Sphagnum spp.	Pirin	Popovi livadi	1386 - 1394	Todorov M., Bankov N., Ganeva A.	2017	Unpublished data
Euglyphidae Wallich, 1864	Euglypha Dujardin, 1841	Euglypha denticulata Brown, 1912		Sphagnum spp.	Pirin	Demyanitsa hut area	2183 - 2462	Todorov M., Bankov N., Ganeva A.	2017	Unpublished data
Euglyphidae Wallich, 1864	Euglypha Dujardin, 1841	Euglypha denticulata Brown, 1912		Sphagnum spp.	Pirin	Vihren hut area	2062 - 2069	Todorov M., Bankov N., Ganeva A.	2017	Unpublished data
Euglyphidae Wallich, 1864	Euglypha Dujardin, 1841	Euglypha filifera Penard, 1890	Euglypha filifera Penard, 1890	Sphagnum spp.	Vitosha	Mecha polyana area	1750	Golemansky V.	1965	Étude sur les espèces et l'écologie des rhizopodes (Rhizopoda, Testacea) des hautes tourbières de la montagne Vitocha	Annuaire de l'Université de Sofia, Faculté de Biologie.59 (1): 17 - 38 [In Bulgarian, with Russian and French summaries].
Euglyphidae Wallich, 1864	Euglypha Dujardin, 1841	Euglypha filifera Penard, 1890	E. filifera*	Sphagnum spp.	Pirin	Popovo ezero Lake		Golemansky V.	1974	La faune rhizopodique (Rhizopoda, Testacea) du littoral et du benthal du lac Popovo dans la montagne de Pirine.	Bulletin de l'Institut de Zoologie et Mesée 40: 47 - 58 In Bulgarian, with Russian and French summaries].
Euglyphidae Wallich, 1864	Euglypha Dujardin, 1841	Euglypha filifera Penard, 1890	Euglypha filifera Penard	Sphagnum spp.	Vitosha	Platoto, Mecha polyana area, Kumata hut	1800-1850	Golemansky V., Todorov M.	1985	Comparative studies on the composition and distribution of the thecamoeban fauna (Rhizopoda, Testacea) in three types of soil in Vitosha Mountain.	Acta zoologica bulgarica29: 50 - 64 [In Bulgarian, with Russian and English summaries]
Euglyphidae Wallich, 1864	Euglypha Dujardin, 1841	Euglypha filifera Penard, 1890	Euglypha filifera Penard	Sphagnum spp.	Vitosha	Platoto, Mecha polyana area, Kumata hut		Golemansky V., Todorov M.	1990	Rhizopodic fauna (Protozoa, Rhizopoda) from Vitoša.	In: Fauna of Southwestern Bulgaria, Part 3. BAS, Sofia, 19 - 48. (In Bulgarian, with Russian and English summaries).
Euglyphidae Wallich, 1864	Euglypha Dujardin, 1841	Euglypha filifera Penard, 1890	Euglypha filifera	Sphagnum spp.	Vitosha	Vitosha	1800-1950	Todorov M.	1993	Testate amoebae (Protozoa, Rhizopoda) in soils of Vitoša Mountain (Bulgaria)	Acta zoologica bulgarica 46: 16 - 23
Euglyphidae Wallich, 1864	Euglypha Dujardin, 1841	Euglypha filifera Penard, 1890	Euglypha filifera	Sphagnum spp.	Vitosha	Vitosha	1800-1950	Todorov M., Golemansky V.	1995	Ecological characteristics of soil Testacea (Protozoa, Rhizopoda) of Vitoša Mountain (Bulgaria)	Acta zoologica bulgarica 48: 3 - 22
Euglyphidae Wallich, 1864	Euglypha Dujardin, 1841	Euglypha filifera Penard, 1890	Euglypha filifera Penard	Sphagnum spp.	Rila	Okoto Lake	2440	Todorov M., Golemansky V.	2000	Testate amoebae (Protozoa: Testacea) of the Glacial Lakes in the Rila National Park (Southwestern Bulgaria).	In: Golemansky, V., Naidenow, W. Biodiversity and Evolution of Glacial Water Ecosystems in the Rila Mountains. Professor Marin Drinov Academic PublIshing House, Sofia, 15-26 pp.
Euglyphidae Wallich, 1864	Euglypha Dujardin, 1841	Euglypha filifera Penard, 1890	E. filifera PENARD, 1902	Sphagnum spp.	Rila	Dolno ribno ezero Lake	2220	Todorov M.	2004	Testate amoebae (Protozoa, Rhizopoda) of the Ribni Ezera Glacial Lakes in the Rila Mountains (South-West Bulgaria).	Acta zoologica bulgarica 56 (3): 243 - 252
Euglyphidae Wallich, 1864	Euglypha Dujardin, 1841	Euglypha filifera Penard, 1890	Euglypha filifera Penard, 1902	Sphagnum spp.	Rila	Smradlivo ezero Lake	2294	Todorov M.	2005	Testate amoebae (Protozoa, Rhizopoda) of the glacial lake Smradlivo Ezero in the Rila National Park (Southwestern Bulgaria).	Acta Zoologica Bulgarica 57 (1), 2005: 13-23
Euglyphidae Wallich, 1864	Euglypha Dujardin, 1841	Euglypha filifera Penard, 1890	Euglypha filifera Penard, 1902	Sphagnum spp.	Rhodopes	peat bogs and swamps near Shiroka polyana dam		Golemansky V., Todorov M., Temelkov B.	2006	Diversity and biotopic distribution of the Rhizopods (Rhizopoda: Lobosia and Filosia) from the Western Rhodopes (Bulgaria)	In: Beron, P. Biodiversity of Bulgaria. 3. Biodiversity of Western Rhodopes (Bulgaria and Greece) I. Pensoft & National Museumof Natural Histoty, Sofia, 205 - 220 pp.
Euglyphidae Wallich, 1864	Euglypha Dujardin, 1841	Euglypha filifera Penard, 1890		Sphagnum spp.	Vitosha	Konyarnika_above the old 'Tea house'	1784 - 1793	Todorov M., Bankov N., Ganeva A.	2016	Unpublished data
Euglyphidae Wallich, 1864	Euglypha Dujardin, 1841	Euglypha filifera Penard, 1890		Sphagnum spp.	Vitosha	Platoto	1793 - 1871	Todorov M., Bankov N., Ganeva A.	2016	Unpublished data
Euglyphidae Wallich, 1864	Euglypha Dujardin, 1841	Euglypha filifera Penard, 1890		Sphagnum spp.	Vitosha	Platoto_vtora terasa	1925 - 1950	Todorov M., Bankov N., Ganeva A.	2016	Unpublished data
Euglyphidae Wallich, 1864	Euglypha Dujardin, 1841	Euglypha filifera Penard, 1890		Sphagnum spp.	Stara Planina	Above the village Kopilovtsi (Kopren hut)	878 - 885	Todorov M., Bankov N., Ganeva A.	2016	Unpublished data
Euglyphidae Wallich, 1864	Euglypha Dujardin, 1841	Euglypha filifera Penard, 1890		Sphagnum spp.	Stara Planina	Petrohan	1379 - 1471	Todorov M., Bankov N., Ganeva A.	2016	Unpublished data
Euglyphidae Wallich, 1864	Euglypha Dujardin, 1841	Euglypha filifera Penard, 1890		Sphagnum spp.	Stara Planina	above the village Anton	1898 - 1933	Todorov M., Bankov N., Ganeva A.	2016	Unpublished data
Euglyphidae Wallich, 1864	Euglypha Dujardin, 1841	Euglypha filifera Penard, 1890		Sphagnum spp.	Rila	Belmeken dam	1940 - 1968	Todorov M., Bankov N., Ganeva A.	2017	Unpublished data
Euglyphidae Wallich, 1864	Euglypha Dujardin, 1841	Euglypha filifera Penard, 1890		Sphagnum spp.	Rila	Smradlivo ezero area	2306	Todorov M., Bankov N., Ganeva A.	2017	Unpublished data
Euglyphidae Wallich, 1864	Euglypha Dujardin, 1841	Euglypha filifera Penard, 1890		Sphagnum spp.	Rila	Ribnite ezera area	2358	Todorov M., Bankov N., Ganeva A.	2017	Unpublished data
Euglyphidae Wallich, 1864	Euglypha Dujardin, 1841	Euglypha filifera Penard, 1890		Sphagnum spp.	Rila	Vada hut area	1992 - 1997	Todorov M., Bankov N., Ganeva A.	2017	Unpublished data
Euglyphidae Wallich, 1864	Euglypha Dujardin, 1841	Euglypha filifera Penard, 1890		Sphagnum spp.	Rila	Brezanski livadi	1608 - 1611	Todorov M., Bankov N., Ganeva A.	2017	Unpublished data
Euglyphidae Wallich, 1864	Euglypha Dujardin, 1841	Euglypha filifera Penard, 1890		Sphagnum spp.	Rila	Govedartzi village	1275	Todorov M., Bankov N., Ganeva A.	2017	Unpublished data
Euglyphidae Wallich, 1864	Euglypha Dujardin, 1841	Euglypha filifera Penard, 1890		Sphagnum spp.	Rila	Seven Rila lakes	2220 - 2252	Todorov M., Bankov N., Ganeva A.	2017	Unpublished data
Euglyphidae Wallich, 1864	Euglypha Dujardin, 1841	Euglypha filifera Penard, 1890		Sphagnum spp.	Pirin	Popovo Lake area	2193 - 2249	Todorov M., Bankov N., Ganeva A.	2017	Unpublished data
Euglyphidae Wallich, 1864	Euglypha Dujardin, 1841	Euglypha filifera Penard, 1890		Sphagnum spp.	Pirin	Kamenitza hut area	1888 - 2242	Todorov M., Bankov N., Ganeva A.	2017	Unpublished data
Euglyphidae Wallich, 1864	Euglypha Dujardin, 1841	Euglypha filifera Penard, 1890		Sphagnum spp.	Pirin	Popovi livadi	1386	Todorov M., Bankov N., Ganeva A.	2017	Unpublished data
Euglyphidae Wallich, 1864	Euglypha Dujardin, 1841	Euglypha filifera Penard, 1890		Sphagnum spp.	Pirin	Demyanitsa hut area	2183 - 2314	Todorov M., Bankov N., Ganeva A.	2017	Unpublished data
Euglyphidae Wallich, 1864	Euglypha Dujardin, 1841	Euglypha filifera Penard, 1890		Sphagnum spp.	Pirin	Vihren hut area	2062 - 2069	Todorov M., Bankov N., Ganeva A.	2017	Unpublished data
Euglyphidae Wallich, 1864	Euglypha Dujardin, 1841	Euglypha laevis (Ehrenberg, 1845) Perty, 1849	Euglypha laevis Perty	Sphagnum spp.	Rila	Musala		Pateff P.	1924	Beitrag zur Kenntnis der Süsswasserrhizopoden von Bulgarien	Arbeiten der Bulgarischen Naturforschenden Gesellschaft BD. XI: 1 - 46 [In Bulgarian, with German summary].
Euglyphidae Wallich, 1864	Euglypha Dujardin, 1841	Euglypha laevis (Ehrenberg, 1845) Perty, 1849	Euglypha laevis (Ehrenb.) Perty, 1849	Sphagnum spp.	Vitosha	Platoto, springs area of Boyanska reka, Aleko hut area, springs area of Vladayska reka below Cherni vrah, temporary ponds from the water catchment area above Edelweiss hut, sphagnum marshland between Edelweiss hut and Broks hut, Kumata hut - Cherni vrah path	1650-2000	Golemansky V.	1965	Étude sur les espèces et l'écologie des rhizopodes (Rhizopoda, Testacea) des hautes tourbières de la montagne Vitocha	Annuaire de l'Université de Sofia, Faculté de Biologie.59 (1): 17 - 38 [In Bulgarian, with Russian and French summaries].
Euglyphidae Wallich, 1864	Euglypha Dujardin, 1841	Euglypha laevis (Ehrenberg, 1845) Perty, 1849	Euglypha laevis	Sphagnum spp.	Rhodopes	Blatistoto ezero Lake	1500	Golemansky V.	1968	On the species composition and distribution of the rhizopod fauna of upper Smolian Lakes	Bulletin de l'Institut de Zoologie et Musée de Sofia 27: 171 - 187 [In Bulgarian, with Russian and English summaries].
Euglyphidae Wallich, 1864	Euglypha Dujardin, 1841	Euglypha laevis (Ehrenberg, 1845) Perty, 1849	E. laevis*	Sphagnum spp.	Pirin	Popovo ezero Lake		Golemansky V.	1974	La faune rhizopodique (Rhizopoda, Testacea) du littoral et du benthal du lac Popovo dans la montagne de Pirine.	Bulletin de l'Institut de Zoologie et Mesée 40: 47 - 58 In Bulgarian, with Russian and French summaries].
Euglyphidae Wallich, 1864	Euglypha Dujardin, 1841	Euglypha laevis (Ehrenberg, 1845) Perty, 1849	Euglypha laevis Perty	Sphagnum spp.	Vitosha	Mecha polyana area	1800	Golemansky V., Todorov M.	1985	Comparative studies on the composition and distribution of the thecamoeban fauna (Rhizopoda, Testacea) in three types of soil in Vitosha Mountain.	Acta zoologica bulgarica29: 50 - 64 [In Bulgarian, with Russian and English summaries]
Euglyphidae Wallich, 1864	Euglypha Dujardin, 1841	Euglypha laevis (Ehrenberg, 1845) Perty, 1849	Euglypha laevis (Ehrenberg) Perty	Sphagnum spp.	Vitosha	Platoto, Kumata hut, Edelweiss hut, Kamennoto zdanie, Aleko hut, Kamen dyal peak, Broks hut, springs area of Vladayska reka		Golemansky V., Todorov M.	1990	Rhizopodic fauna (Protozoa, Rhizopoda) from Vitoša.	In: Fauna of Southwestern Bulgaria, Part 3. BAS, Sofia, 19 - 48. (In Bulgarian, with Russian and English summaries).
Euglyphidae Wallich, 1864	Euglypha Dujardin, 1841	Euglypha laevis (Ehrenberg, 1845) Perty, 1849	Euglypha laevis (Ehrenberg) Perty	Sphagnum spp.	Vitosha	Mecha polyana area		Golemansky V., Todorov M.	1990	Rhizopodic fauna (Protozoa, Rhizopoda) from Vitoša.	In: Fauna of Southwestern Bulgaria, Part 3. BAS, Sofia, 19 - 48. (In Bulgarian, with Russian and English summaries).
Euglyphidae Wallich, 1864	Euglypha Dujardin, 1841	Euglypha laevis (Ehrenberg, 1845) Perty, 1849	Euglypha laevis	Sphagnum spp.	Vitosha	Vitosha	1800-1950	Todorov M.	1993	Testate amoebae (Protozoa, Rhizopoda) in soils of Vitoša Mountain (Bulgaria)	Acta zoologica bulgarica 46: 16 - 23
Euglyphidae Wallich, 1864	Euglypha Dujardin, 1841	Euglypha laevis (Ehrenberg, 1845) Perty, 1849	Euglypha laevis (Ehrenberg) Perty	Sphagnum spp.	Rila	Beli Iskar dam	1740	Golemansky V., Todorov M.	1993	Testate amoebae (Protozoa, Rhizopoda) in the watecatchment area and littoral of the "Beli Iskar" dam.	Acta zoologica bulgarica 46: 3 - 9
Euglyphidae Wallich, 1864	Euglypha Dujardin, 1841	Euglypha laevis (Ehrenberg, 1845) Perty, 1849	Euglypha laevis	Sphagnum spp.	Vitosha	Vitosha	1800-1950	Todorov M., Golemansky V.	1995	Ecological characteristics of soil Testacea (Protozoa, Rhizopoda) of Vitoša Mountain (Bulgaria)	Acta zoologica bulgarica 48: 3 - 22
Euglyphidae Wallich, 1864	Euglypha Dujardin, 1841	Euglypha laevis (Ehrenberg, 1845) Perty, 1849	Euglypha laevis (Ehreberg) Perty	Sphagnum spp.	Rila	Okoto Lake ,Skakavica Lake, Chernoto gyolche, Suhoto ezero Lake, Gorno ribno ezero Lake, Dolno ribno ezero Lake, Kanarsko ezero Lake	1892 - 2440	Todorov M., Golemansky V.	2000	Testate amoebae (Protozoa: Testacea) of the Glacial Lakes in the Rila National Park (Southwestern Bulgaria).	In: Golemansky, V., Naidenow, W. Biodiversity and Evolution of Glacial Water Ecosystems in the Rila Mountains. Professor Marin Drinov Academic PublIshing House, Sofia, 15-26 pp.
Euglyphidae Wallich, 1864	Euglypha Dujardin, 1841	Euglypha laevis (Ehrenberg, 1845) Perty, 1849	Euglypha laevis (Ehrenberg, 1845) Perty, 1852	Sphagnum spp.	Rila	Smradlivo ezero Lake	2294	Todorov M.	2005	Testate amoebae (Protozoa, Rhizopoda) of the glacial lake Smradlivo Ezero in the Rila National Park (Southwestern Bulgaria).	Acta Zoologica Bulgarica 57 (1), 2005: 13-23
Euglyphidae Wallich, 1864	Euglypha Dujardin, 1841	Euglypha laevis (Ehrenberg, 1845) Perty, 1849	Euglypha laevis (Ehrenberg, 1845) Leidy, 1879	Sphagnum spp.	Rhodopes	Blatistoto ezero Lake, peat bogs and swamps from Chatama, peat bogs and swamps near Shiroka polyana dam, peat bogs and swamps near Dospat dam	1500	Golemansky V., Todorov M., Temelkov B.	2006	Diversity and biotopic distribution of the Rhizopods (Rhizopoda: Lobosia and Filosia) from the Western Rhodopes (Bulgaria)	In: Beron, P. Biodiversity of Bulgaria. 3. Biodiversity of Western Rhodopes (Bulgaria and Greece) I. Pensoft & National Museumof Natural Histoty, Sofia, 205 - 220 pp.
Euglyphidae Wallich, 1864	Euglypha Dujardin, 1841	Euglypha laevis (Ehrenberg, 1845) Perty, 1849		Sphagnum spp.	Vitosha	Konyarnika_above the old 'Tea house'	1784 - 1793	Todorov M., Bankov N., Ganeva A.	2016	Unpublished data
Euglyphidae Wallich, 1864	Euglypha Dujardin, 1841	Euglypha laevis (Ehrenberg, 1845) Perty, 1849		Sphagnum spp.	Vitosha	Platoto	1793 - 1871	Todorov M., Bankov N., Ganeva A.	2016	Unpublished data
Euglyphidae Wallich, 1864	Euglypha Dujardin, 1841	Euglypha laevis (Ehrenberg, 1845) Perty, 1849		Sphagnum spp.	Vitosha	Platoto_vtora terasa	1924 - 1950	Todorov M., Bankov N., Ganeva A.	2016	Unpublished data
Euglyphidae Wallich, 1864	Euglypha Dujardin, 1841	Euglypha laevis (Ehrenberg, 1845) Perty, 1849		Sphagnum spp.	Stara Planina	Above the village Kopilovtsi (Kopren hut)	878 - 885	Todorov M., Bankov N., Ganeva A.	2016	Unpublished data
Euglyphidae Wallich, 1864	Euglypha Dujardin, 1841	Euglypha laevis (Ehrenberg, 1845) Perty, 1849		Sphagnum spp.	Stara Planina	Petrohan	1372 - 1471	Todorov M., Bankov N., Ganeva A.	2016	Unpublished data
Euglyphidae Wallich, 1864	Euglypha Dujardin, 1841	Euglypha laevis (Ehrenberg, 1845) Perty, 1849		Sphagnum spp.	Stara Planina	above the village Anton	1898 - 1933	Todorov M., Bankov N., Ganeva A.	2016	Unpublished data
Euglyphidae Wallich, 1864	Euglypha Dujardin, 1841	Euglypha laevis (Ehrenberg, 1845) Perty, 1849		Sphagnum spp.	Rila	Belmeken dam	1940 - 1968	Todorov M., Bankov N., Ganeva A.	2017	Unpublished data
Euglyphidae Wallich, 1864	Euglypha Dujardin, 1841	Euglypha laevis (Ehrenberg, 1845) Perty, 1849		Sphagnum spp.	Rila	Smradlivo ezero area	2212 - 2301	Todorov M., Bankov N., Ganeva A.	2017	Unpublished data
Euglyphidae Wallich, 1864	Euglypha Dujardin, 1841	Euglypha laevis (Ehrenberg, 1845) Perty, 1849		Sphagnum spp.	Rila	Ribnite ezera area	2097 - 2358	Todorov M., Bankov N., Ganeva A.	2017	Unpublished data
Euglyphidae Wallich, 1864	Euglypha Dujardin, 1841	Euglypha laevis (Ehrenberg, 1845) Perty, 1849		Sphagnum spp.	Rila	Vada hut area	1992 - 1997	Todorov M., Bankov N., Ganeva A.	2017	Unpublished data
Euglyphidae Wallich, 1864	Euglypha Dujardin, 1841	Euglypha laevis (Ehrenberg, 1845) Perty, 1849		Sphagnum spp.	Rila	Brezanski livadi	1608 - 1619	Todorov M., Bankov N., Ganeva A.	2017	Unpublished data
Euglyphidae Wallich, 1864	Euglypha Dujardin, 1841	Euglypha laevis (Ehrenberg, 1845) Perty, 1849		Sphagnum spp.	Rila	Govedartzi village	1275	Todorov M., Bankov N., Ganeva A.	2017	Unpublished data
Euglyphidae Wallich, 1864	Euglypha Dujardin, 1841	Euglypha laevis (Ehrenberg, 1845) Perty, 1849		Sphagnum spp.	Rila	Seven Rila lakes	2214 - 2252	Todorov M., Bankov N., Ganeva A.	2017	Unpublished data
Euglyphidae Wallich, 1864	Euglypha Dujardin, 1841	Euglypha laevis (Ehrenberg, 1845) Perty, 1849		Sphagnum spp.	Pirin	Popovo Lake area	2193 - 2249	Todorov M., Bankov N., Ganeva A.	2017	Unpublished data
Euglyphidae Wallich, 1864	Euglypha Dujardin, 1841	Euglypha laevis (Ehrenberg, 1845) Perty, 1849		Sphagnum spp.	Pirin	Kamenitza hut area	1888 - 2242	Todorov M., Bankov N., Ganeva A.	2017	Unpublished data
Euglyphidae Wallich, 1864	Euglypha Dujardin, 1841	Euglypha laevis (Ehrenberg, 1845) Perty, 1849		Sphagnum spp.	Pirin	Popovi livadi	1386 - 1394	Todorov M., Bankov N., Ganeva A.	2017	Unpublished data
Euglyphidae Wallich, 1864	Euglypha Dujardin, 1841	Euglypha laevis (Ehrenberg, 1845) Perty, 1849		Sphagnum spp.	Pirin	Demyanitsa hut area	2183 - 2462	Todorov M., Bankov N., Ganeva A.	2017	Unpublished data
Euglyphidae Wallich, 1864	Euglypha Dujardin, 1841	Euglypha laevis (Ehrenberg, 1845) Perty, 1849		Sphagnum spp.	Pirin	Vihren hut area	2062 - 2069	Todorov M., Bankov N., Ganeva A.	2017	Unpublished data
Euglyphidae Wallich, 1864	Euglypha Dujardin, 1841	Euglypha rotunda Wailes & Penard, 1911	Euglypha rotunda Wailes, 1911	Sphagnum spp.	Vitosha	springs of Dragalevska reka river , Platoto, springs area of Boyanska reka, Aleko hut area, около изворите на Владайската рекапод Черни връх, temporary ponds from the water catchment area above Edelweiss hut, sphagnum marshland area between Edelweiss hut and Broks hut, Kumata hut - Cherni vrah path	1650-2000	Golemansky V.	1965	Étude sur les espèces et l'écologie des rhizopodes (Rhizopoda, Testacea) des hautes tourbières de la montagne Vitocha	Annuaire de l'Université de Sofia, Faculté de Biologie.59 (1): 17 - 38 [In Bulgarian, with Russian and French summaries].
Euglyphidae Wallich, 1864	Euglypha Dujardin, 1841	Euglypha rotunda Wailes & Penard, 1911	Euglypha rotunda	Sphagnum spp.	Rhodopes	Blatistoto ezero Lake	1500	Golemansky V.	1968	On the species composition and distribution of the rhizopod fauna of upper Smolian Lakes	Bulletin de l'Institut de Zoologie et Musée de Sofia 27: 171 - 187 [In Bulgarian, with Russian and English summaries].
Euglyphidae Wallich, 1864	Euglypha Dujardin, 1841	Euglypha rotunda Wailes & Penard, 1911	Euglypha rotunda	Sphagnum spp.	Rhodopes	Lagot Lake	1450	Golemansky V.	1968	On the species composition and distribution of the rhizopod fauna of upper Smolian Lakes	Bulletin de l'Institut de Zoologie et Musée de Sofia 27: 171 - 187 [In Bulgarian, with Russian and English summaries].
Euglyphidae Wallich, 1864	Euglypha Dujardin, 1841	Euglypha rotunda Wailes & Penard, 1911	Euglypha rotunda Wailes et Penard	Sphagnum spp.	Vitosha	Platoto, Kamen dyal peak, Aleko hut, Kapaklivec area, Edelweiss hut, Broks hut, Kumata hut		Golemansky V., Todorov M.	1990	Rhizopodic fauna (Protozoa, Rhizopoda) from Vitoša.	In: Fauna of Southwestern Bulgaria, Part 3. BAS, Sofia, 19 - 48. (In Bulgarian, with Russian and English summaries).
Euglyphidae Wallich, 1864	Euglypha Dujardin, 1841	Euglypha rotunda Wailes & Penard, 1911	Euglypha rotunda	Sphagnum spp.	Vitosha	Vitosha	1800-1950	Todorov M.	1993	Testate amoebae (Protozoa, Rhizopoda) in soils of Vitoša Mountain (Bulgaria)	Acta zoologica bulgarica 46: 16 - 23
Euglyphidae Wallich, 1864	Euglypha Dujardin, 1841	Euglypha rotunda Wailes & Penard, 1911	Euglypha rotunda Wailes & Penard	Sphagnum spp.	Rila	Beli Iskar dam	1740	Golemansky V., Todorov M.	1993	Testate amoebae (Protozoa, Rhizopoda) in the watecatchment area and littoral of the "Beli Iskar" dam.	Acta zoologica bulgarica 46: 3 - 9
Euglyphidae Wallich, 1864	Euglypha Dujardin, 1841	Euglypha rotunda Wailes & Penard, 1911	Euglypha rotunda	Sphagnum spp.	Vitosha	Vitosha	1800-1950	Todorov M., Golemansky V.	1995	Ecological characteristics of soil Testacea (Protozoa, Rhizopoda) of Vitoša Mountain (Bulgaria)	Acta zoologica bulgarica 48: 3 - 22
Euglyphidae Wallich, 1864	Euglypha Dujardin, 1841	Euglypha rotunda Wailes & Penard, 1911	Euglypha rotunda Wailes & Penard	Sphagnum spp.	Rila	Okoto Lake , Chernoto gyolche, Dolno ribno ezero Lake, Kanarsko ezero Lake	2200 - 2440	Todorov M., Golemansky V.	2000	Testate amoebae (Protozoa: Testacea) of the Glacial Lakes in the Rila National Park (Southwestern Bulgaria).	In: Golemansky, V., Naidenow, W. Biodiversity and Evolution of Glacial Water Ecosystems in the Rila Mountains. Professor Marin Drinov Academic PublIshing House, Sofia, 15-26 pp.
Euglyphidae Wallich, 1864	Euglypha Dujardin, 1841	Euglypha rotunda Wailes & Penard, 1911	Euglypha rotunda Wailes & Penard, 1911	Sphagnum spp.	Rila	Smradlivo ezero Lake	2294	Todorov M.	2005	Testate amoebae (Protozoa, Rhizopoda) of the glacial lake Smradlivo Ezero in the Rila National Park (Southwestern Bulgaria).	Acta Zoologica Bulgarica 57 (1), 2005: 13-23
Euglyphidae Wallich, 1864	Euglypha Dujardin, 1841	Euglypha rotunda Wailes & Penard, 1911	Euglypha rotunda Wailes & Penard, 1911	Sphagnum spp.	Rhodopes	Blatistoto ezero Lake, Lagot Lake, peat bogs and swamps from Chatama, peat bogs and swamps near Shiroka polyana dam, peat bogs and swamps near Dospat	1450-1600	Golemansky V., Todorov M., Temelkov B.	2006	Diversity and biotopic distribution of the Rhizopods (Rhizopoda: Lobosia and Filosia) from the Western Rhodopes (Bulgaria)	In: Beron, P. Biodiversity of Bulgaria. 3. Biodiversity of Western Rhodopes (Bulgaria and Greece) I. Pensoft & National Museumof Natural Histoty, Sofia, 205 - 220 pp.
Euglyphidae Wallich, 1864	Euglypha Dujardin, 1841	Euglypha rotunda Wailes & Penard, 1911		Sphagnum spp.	Vitosha	Konyarnika_above the old 'Tea house'	1784 - 1793	Todorov M., Bankov N., Ganeva A.	2016	Unpublished data
Euglyphidae Wallich, 1864	Euglypha Dujardin, 1841	Euglypha rotunda Wailes & Penard, 1911		Sphagnum spp.	Vitosha	Platoto	1793 - 1871	Todorov M., Bankov N., Ganeva A.	2016	Unpublished data
Euglyphidae Wallich, 1864	Euglypha Dujardin, 1841	Euglypha rotunda Wailes & Penard, 1911		Sphagnum spp.	Vitosha	Platoto_vtora terasa	1924 - 1947	Todorov M., Bankov N., Ganeva A.	2016	Unpublished data
Euglyphidae Wallich, 1864	Euglypha Dujardin, 1841	Euglypha rotunda Wailes & Penard, 1911		Sphagnum spp.	Stara Planina	Above the village Kopilovtsi (Kopren hut)	878 - 887	Todorov M., Bankov N., Ganeva A.	2016	Unpublished data
Euglyphidae Wallich, 1864	Euglypha Dujardin, 1841	Euglypha rotunda Wailes & Penard, 1911		Sphagnum spp.	Stara Planina	Petrohan	1372 - 1471	Todorov M., Bankov N., Ganeva A.	2016	Unpublished data
Euglyphidae Wallich, 1864	Euglypha Dujardin, 1841	Euglypha rotunda Wailes & Penard, 1911		Sphagnum spp.	Stara Planina	above the village Anton	1898 - 1933	Todorov M., Bankov N., Ganeva A.	2016	Unpublished data
Euglyphidae Wallich, 1864	Euglypha Dujardin, 1841	Euglypha rotunda Wailes & Penard, 1911		Sphagnum spp.	Rila	Belmeken dam	1940 - 1968	Todorov M., Bankov N., Ganeva A.	2017	Unpublished data
Euglyphidae Wallich, 1864	Euglypha Dujardin, 1841	Euglypha rotunda Wailes & Penard, 1911		Sphagnum spp.	Rila	Smradlivo ezero area	2212 - 2301	Todorov M., Bankov N., Ganeva A.	2017	Unpublished data
Euglyphidae Wallich, 1864	Euglypha Dujardin, 1841	Euglypha rotunda Wailes & Penard, 1911		Sphagnum spp.	Rila	Ribnite ezera area	2358	Todorov M., Bankov N., Ganeva A.	2017	Unpublished data
Euglyphidae Wallich, 1864	Euglypha Dujardin, 1841	Euglypha rotunda Wailes & Penard, 1911		Sphagnum spp.	Rila	Vada hut area	1992 - 1997	Todorov M., Bankov N., Ganeva A.	2017	Unpublished data
Euglyphidae Wallich, 1864	Euglypha Dujardin, 1841	Euglypha rotunda Wailes & Penard, 1911		Sphagnum spp.	Rila	Brezanski livadi	1608 - 1619	Todorov M., Bankov N., Ganeva A.	2017	Unpublished data
Euglyphidae Wallich, 1864	Euglypha Dujardin, 1841	Euglypha rotunda Wailes & Penard, 1911		Sphagnum spp.	Rila	Govedartzi village	1275	Todorov M., Bankov N., Ganeva A.	2017	Unpublished data
Euglyphidae Wallich, 1864	Euglypha Dujardin, 1841	Euglypha rotunda Wailes & Penard, 1911		Sphagnum spp.	Rila	Seven Rila lakes	2225 - 2252	Todorov M., Bankov N., Ganeva A.	2017	Unpublished data
Euglyphidae Wallich, 1864	Euglypha Dujardin, 1841	Euglypha rotunda Wailes & Penard, 1911		Sphagnum spp.	Pirin	Popovo Lake area	2193 - 2249	Todorov M., Bankov N., Ganeva A.	2017	Unpublished data
Euglyphidae Wallich, 1864	Euglypha Dujardin, 1841	Euglypha rotunda Wailes & Penard, 1911		Sphagnum spp.	Pirin	Kamenitza hut area	1885 - 2072	Todorov M., Bankov N., Ganeva A.	2017	Unpublished data
Euglyphidae Wallich, 1864	Euglypha Dujardin, 1841	Euglypha rotunda Wailes & Penard, 1911		Sphagnum spp.	Pirin	Popovi livadi	1386 - 1394	Todorov M., Bankov N., Ganeva A.	2017	Unpublished data
Euglyphidae Wallich, 1864	Euglypha Dujardin, 1841	Euglypha rotunda Wailes & Penard, 1911		Sphagnum spp.	Pirin	Demyanitsa hut area	2183 - 2462	Todorov M., Bankov N., Ganeva A.	2017	Unpublished data
Euglyphidae Wallich, 1864	Euglypha Dujardin, 1841	Euglypha rotunda Wailes & Penard, 1911		Sphagnum spp.	Pirin	Vihren hut area	2062 - 2069	Todorov M., Bankov N., Ganeva A.	2017	Unpublished data
Euglyphidae Wallich, 1864	Euglypha Dujardin, 1841	Euglypha strigosa (Ehrenberg, 1871) Leidy, 1878	Euglypha strigosa (Ehrenberg) Penard	Sphagnum spp.	Vitosha	Vitosha		Pateff P.	1928	Einige neue Süsswassershizopoden von Bulgarien	Arbeiten der Bulgarischen Naturforschenden Gesellschaft 13: 131 - 136 [In Bulgarian, with German summary].
Euglyphidae Wallich, 1864	Euglypha Dujardin, 1841	Euglypha strigosa (Ehrenberg, 1871) Leidy, 1878	Euglypha strigosa (Ehrenb.) Leidy, 1879	Sphagnum spp.	Vitosha	springs area of Vladayska reka below Cherni vrah, temporary ponds from the water catchment area above Edelweiss hut, Kumata hut - Cherni vrah path	1750-2000	Golemansky V.	1965	Étude sur les espèces et l'écologie des rhizopodes (Rhizopoda, Testacea) des hautes tourbières de la montagne Vitocha	Annuaire de l'Université de Sofia, Faculté de Biologie.59 (1): 17 - 38 [In Bulgarian, with Russian and French summaries].
Euglyphidae Wallich, 1864	Euglypha Dujardin, 1841	Euglypha strigosa (Ehrenberg, 1871) Leidy, 1878	Euglypha strigosa var. heterospina Wailes, 1911	Sphagnum spp.	Vitosha	temporary ponds from the water catchment area above Edelweiss hut	1750	Golemansky V.	1965	Étude sur les espèces et l'écologie des rhizopodes (Rhizopoda, Testacea) des hautes tourbières de la montagne Vitocha	Annuaire de l'Université de Sofia, Faculté de Biologie.59 (1): 17 - 38 [In Bulgarian, with Russian and French summaries].
[truncated: 1,291 more rows]
