# Supplementary material for: Checklist of Sphagnum-dwelling testate amoebae in Bulgaria
Source: Biodivers Data J. 2018 May 22;(6):e25295. doi: 10.3897/BDJ.6.e25295 (PMC5974006; doi:10.3897/BDJ.6.e25295)
Supplement: Supplementary material 2 — Sampling sites information [file bdj-06-e25295-s002.xlsx]

## Sheet: Лист1
Date	Date	Region	Location	Point	Coordinates	a.s.l.	Species of Sphagnum moss	t° air	t° water	pH	conductivity (μs)	oxygen ( mg/l)	oxygen (%)	WTD
2016-07-06	2016-07-06	Vitosha	Platoto	100	42.58357 N 23.28731 E	1870	Sphagnum flexuosum Dozy &Molk.	21.5	16.5	4.6	41.4	2.6	35	not measured
2016-07-06	2016-07-06	Vitosha	Platoto	100(2)	42.58357 N 23.28731 E	1870	Sphagnum inundatum Russow	21.5	14.7	6.74	40.3	3.1	37	not measured
2016-07-06	2016-07-06	Vitosha	Platoto	101	42.58489 N 23.28601 E	1871	Sphagnum capillifolium Ehrh. &Hoffm.	24.2	20.6	5.34	29.8	4	54	not measured
2016-07-06	2016-07-06	Vitosha	Platoto	101(2)	42.58489 N 23.28601 E	1871	Sphagnum teres (Schimp.) Ångstr.	24.2	18	5.99	26.1	3.8	40	not measured
2016-07-06	2016-07-06	Vitosha	Platoto	102	42.58479 N 23.28554 E	1871	Sphagnum teres (Schimp.) Ångstr.	20.2	16.2	5.9	24.6	2.1	27	not measured
2016-07-06	2016-07-06	Vitosha	Platoto	103	42.58493 N 23.28533 E	1871	Sphagnum centrale C.E.O. Jensen	23.2	23	4.26	91.7	4	54	not measured
2016-07-06	2016-07-06	Vitosha	Platoto	104	42.60471 N 23.27131 E	1816	Sphagnum centrale C.E.O. Jensen	21.7	20	5.96	38.2	1.8	25	not measured
2016-07-06	2016-07-06	Vitosha	Platoto	105	42.60115 N 23.27060 E	1795	Sphagnum subsecundum Nees	24.9	17.9	5.88	45.3	1.1	14	not measured
2016-07-06	2016-07-06	Vitosha	Platoto	106	42.60045 N 23.27103 E	1793	Sphagnum flexuosum Dozy &Molk.	25.4	25	4.63	135.2	3.7	58	not measured
2016-07-06	2016-07-06	Vitosha	Platoto	106(2)	42.60045 N 23.27103 E	1793	Sphagnum capillifolium Ehrh. &Hoffm.	25.4	24.7	6.44	60.3	4.3	61	not measured
2016-07-06	2016-07-06	Vitosha	Platoto	106(2)´	42.60045 N 23.27103 E	1793	Sphagnum capillifolium Ehrh. &Hoffm.	25.4	24.7	6.44	60.3	4.3	61	not measured
2016-08-03	2016-08-03	Stara Planina	Petrohan	107	43.11811 N 23.12417 E	1387	Sphagnum flexuosum Dozy &Molk.	19.6	19.4	3.96	148.8	4.6	64	39
2016-08-03	2016-08-03	Stara Planina	Petrohan	108	43.11811 N 23.12326 E	1385	Sphagnum auriculatum Schimp.	24.8	12.2	4.89	21.6	2	21	0
2016-08-03	2016-08-03	Stara Planina	Petrohan	109	43.11811 N 23.12319 E	1384	Sphagnum magelanicum Brid.	24.7	20.1	4.21	83.3	4	64	18.5
2016-08-03	2016-08-03	Stara Planina	Petrohan	110	43.11803 N 23.12279 E	1379	Sphagnum fallax (H. Klinggr.) H. Klinggr.	23.5	20.5	3.99	147.8	3.8	54	38
2016-08-03	2016-08-03	Stara Planina	Petrohan	111	43.11767 N 23.12259 E	1372	Sphagnum capillifolium Ehrh. &Hoffm.	17.4	19.5	4.04	98.3	4.4	58	25
2016-08-03	2016-08-03	Stara Planina	Petrohan	112	43.11758 N 23.12244 E	1383	Sphagnum centrale C.E.O. Jensen	20.2	19.1	3.9	116.5	4.2	55	33
2016-08-03	2016-08-03	Stara Planina	Petrohan	113А	43.11541 N 23.13349 E	1471	Sphagnum capillifolium Ehrh. &Hoffm.	22.3	23.6	4.22	204	4.4	59	24
2016-08-03	2016-08-03	Stara Planina	Petrohan	113B	43.11541 N 23.13349 E	1471	Sphagnum palustre L.	22.9	19.7	4.38	140.1	5	63	24
2016-08-03	2016-08-03	Stara Planina	Petrohan	114	43.11534 N 23.19332 E	1468	Sphagnum cuspidatum Ehrh. Ex Hoffm	20.4	21.7	4.81	130.1	3.7	49	not available
2016-08-03	2016-08-03	Stara Planina	Petrohan	115	43.11554 N 23.13188 E	1460	Sphagnum palustre L.	25.2	20.9	4.18	207	4.3	63	33
2016-08-11	2016-08-11	Vitosha	Platoto_Vtora terasa	116	42.57835 N 23.26993 E	1950	Sphagnum capillifolium Ehrh. &Hoffm.	16.4	18.2	6.21	125.1	4.1	56	2
2016-08-11	2016-08-11	Vitosha	Platoto_Vtora terasa	117	42.57829 N 23.26939 E	1947	Sphagnum subsecundum Nees	21.1	18.8	4.98	59.1	4.6	59	25
2016-08-11	2016-08-11	Vitosha	Platoto_Vtora terasa	118	42.57815 N 23.26922 E	1942	Sphagnum girgensohnii Russow	21	18.8	7.13	112.4	4.3	61	15
2016-08-11	2016-08-11	Vitosha	Platoto_Vtora terasa	119	42.57885 N 23.26884 E	1938	Sphagnum inundatum Russow	22.6	22.6	5.32	88.5	3.9	59	22
2016-08-11	2016-08-11	Vitosha	Platoto_Vtora terasa	120	42.57965 N 23.26830 E	1940	Sphagnum teres (Schimp.) Ångstr.	20.4	19.6	5.16	77.4	2.9	41	2
2016-08-11	2016-08-11	Vitosha	Platoto_Vtora terasa	121	42.57929 N 23.26616 E	1918	Sphagnum teres (Schimp.) Ångstr.	20.2	18.3	6.63	37.9	4	52	0
2016-08-11	2016-08-11	Vitosha	Platoto_Vtora terasa	122	42.57921 N 23.26569 E	1924	Sphagnum capillifolium Ehrh. &Hoffm.	22.4	20.7	7.01	34.2	3.9	58	0
2016-08-11	2016-08-11	Vitosha	Platoto_Vtora terasa	123	42.58384 N 23.26677 E	1925	Sphagnum subsecundum Nees	24.6	25.2	5	99.5	3.4	53	0
2016-08-11	2016-08-11	Vitosha	Platoto_Vtora terasa	124	42.58406 N 23.26987 E	1931	Sphagnum subsecundum Nees	22.3	23.6	4.62	103.3	3.8	56	30
2016-08-11	2016-08-11	Vitosha	Platoto_Vtora terasa	125	42.58451 N 23.27015 E	1933	Sphagnum flexuosum Dozy &Molk.	22.6	22.5	5.14	34.7	3.6	47	1.5
2016-08-11	2016-08-11	Vitosha	Platoto_Vtora terasa	126	42.58451 N 23.27026 E	1932	Sphagnum inundatum Russow	21.6	25.1	5.24	29.7	2.8	44	0
2016-09-16	2016-09-16	Stara Planina	Above the village Anton (Planinski Izvori hut)	136	42.77205 N 24.26028 E	1933	Sphagnum warnstorfii Russow	19.2	16.2	5.02	859	4.9	71	40
2016-09-16	2016-09-16	Stara Planina	Above the village Anton (Planinski Izvori hut)	137	42.76789 N 24.26015 E	1909	Sphagnum teres (Schimp.) Ångstr.	18.5	19.8	5.06	183.4	5.2	71	35
2016-09-16	2016-09-16	Stara Planina	Above the village Anton (Planinski Izvori hut)	138	42.76773 N 24.25998 E	1907	Sphagnum warnstorfii Russow	23	19.4	5.05	149.7	4.9	64	31
2016-09-16	2016-09-16	Stara Planina	Above the village Anton (Planinski Izvori hut)	139	42.76766 N 24.26009 E	1898	Sphagnum capillifolium Ehrh. &Hoffm.	16.8	17	4.36	195.6	5.7	75	26
2016-09-16	2016-09-16	Stara Planina	Above the village Anton (Planinski Izvori hut)	140	42.76764 N 24.26004 E	1900	Sphagnum magelanicum Brid.	12.6	15.7	4.15	178.1	5.9	77	38
2016-09-16	2016-09-16	Stara Planina	Above the village Anton (Planinski Izvori hut)	141	42.76743 N 24.26031 E	1902	Sphagnum teres (Schimp.) Ångstr.	19.1	17.2	5.67	125.1	5.6	71	2
2016-09-16	2016-09-16	Stara Planina	Above the village Anton (Planinski Izvori hut)	142	42.76739 N 24.26042E	1898	Sphagnum teres (Schimp.) Ångstr.	19.1	16.5	4.78	234	6.2	76	30
2016-11-20	2016-11-20	Vitosha	Konyarnika_above the old 'Tea house'	213	42.58614 N 23.24630 E	1792	Sphagnum subsecundum Nees	9.6	2.6	6.88	61	4	37	0
2016-11-20	2016-11-20	Vitosha	Konyarnika_above the old 'Tea house'	214	42.58626 N 23.24654 E	1790	Sphagnum centrale C.E.O. Jensen	9	5.5	5.22	94.4	2.8	27	36
2016-11-20	2016-11-20	Vitosha	Konyarnika_above the old 'Tea house'	215	42.58623 N 23.24597 E	1784	Sphagnum warnstorfii Russow	11.4	6.7	5.46	43.2	3.2	32	4
2016-11-20	2016-11-20	Vitosha	Konyarnika_above the old 'Tea house'	216	42.58633 N 23.24575 E	1791	Sphagnum flexuosum Dozy &Molk.	12.7	5.1	5.25	33.4	2.8	27	0
2016-11-20	2016-11-20	Vitosha	Konyarnika_above the old 'Tea house'	217	42.58658 N 23.24951 E	1792	Sphagnum subsecundum Nees	12.7	13.3	5.12	79	3.3	39	5
2016-11-20	2016-11-20	Vitosha	Konyarnika_above the old 'Tea house'	218	42.58665 N 23.25036 E	1793	Sphagnum flexuosum Dozy &Molk.	11.3	7.5	5.15	51.5	2.8	29	4
2016-11-20	2016-11-20	Vitosha	Konyarnika_above the old 'Tea house'	219	42.58683 N 23.25057 E	1789	Sphagnum warnstorfii Russow	11.3	6.4	6.85	31.2	2.6	26	33
2016-11-20	2016-11-20	Vitosha	Konyarnika_above the old 'Tea house'	220	42.58779 N 23.25043 E	1784	Sphagnum girgensohnii Russow	11.8	9.5	4.69	85.2	2.3	24	27
2016-11-22	2016-11-22	Stara Planina	Above the village Kopilovtsi (Kopren hut)	221	43.33069 N 22.86031 E	879	Sphagnum flexuosum Dozy &Molk.	3.8	6	5.66	42.7	oximeter is faulty	oximeter is faulty	0
2016-11-22	2016-11-22	Stara Planina	Above the village Kopilovtsi (Kopren hut)	222	43.32978 N 22.86167 E	878	Sphagnum subsecundum Nees	4.8	7.7	7.06	47.9	oximeter is faulty	oximeter is faulty	0
2016-11-22	2016-11-22	Stara Planina	Above the village Kopilovtsi (Kopren hut)	223	43.33043 N 22.86097 E	887	Sphagnum flexuosum Dozy &Molk.	4.9	6.7	5.84	29.3	oximeter is faulty	oximeter is faulty	0
2016-11-22	2016-11-22	Stara Planina	Above the village Kopilovtsi (Kopren hut)	225	43.33044 N 22.86055 E	885	Sphagnum flexuosum Dozy &Molk.	4.8	8	5.05	86.4	oximeter is faulty	oximeter is faulty	0
2016-11-22	2016-11-22	Stara Planina	Above the village Kopilovtsi (Kopren hut)	226	43.33044 N 22.86093 E	881	Sphagnum flexuosum Dozy &Molk.	3	6.5	4.93	82.3	oximeter is faulty	oximeter is faulty	36
2017-07-06	2017-07-06	Rila	Belmeken Reservoir	280	42.14907 N 23.78797 E	1940	Sphagnum subsecundum Nees	18.2	16.1	6.29	54.8	4.3	54	0
2017-07-06	2017-07-06	Rila	Belmeken Reservoir	281	42.14893 N 23.78845 E	1948	Sphagnum capillifolium Ehrh. &Hoffm.	18.2	20.6	4.96	61.8	5	71	34
2017-07-06	2017-07-06	Rila	Belmeken Reservoir	282	42.14894 N 23.78806 E	1947	Sphagnum subsecundum Nees	24.4	23.6	5.57	50	4.1	69	18
2017-07-06	2017-07-06	Rila	Belmeken Reservoir	283	42.14502 N 23.78467 E	1945	Sphagnum platyphyllum (Lindberg) Warnstorf	24.1	17.2	6.65	53.9	4.3	58	0
2017-07-06	2017-07-06	Rila	Belmeken Reservoir	284	42.14507 N 23.78457 E	1945	Sphagnum palustre L.	20.7	26	4.52	81.7	4.3	70	31
2017-07-06	2017-07-06	Rila	Belmeken Reservoir	285	42.14515 N 23.78425 E	1941	Sphagnum capillifolium Ehrh. &Hoffm.	21.5	23.7	4.74	69.2	4.3	68	30
2017-07-06	2017-07-06	Rila	Belmeken Reservoir	286	42.15471 N 23.77331 E	1965	Sphagnum capillifolium Ehrh. &Hoffm.	21.7	25.1	4.75	113.8	4.5	68	4
2017-07-06	2017-07-06	Rila	Belmeken Reservoir	287	42.15443 N 23.77321 E	1966	Sphagnum platyphyllum (Lindberg) Warnstorf	19.6	22.4	6.62	34.5	3.4	49	0
2017-07-06	2017-07-06	Rila	Belmeken Reservoir	288	42.16280 N 23.78043 E	1968	Sphagnum capillifolium Ehrh. &Hoffm.	21.6	24.6	4.6	104.1	4.4	67	4
2017-07-20	2017-07-20	Pirin	Popovo Lake area	290	41.70581 N 23.50761 E	2236	Sphagnum capillifolium Ehrh. &Hoffm.	22.1	20.8	4.86	82.9	3.5	51	27
2017-07-20	2017-07-20	Pirin	Popovo Lake area	291	41.70481 N 23.50684 E	2243	Sphagnum subsecundum Nees	21.6	25.3	5.59	53.9	3.2	52	8
2017-07-20	2017-07-20	Pirin	Popovo Lake area	292	41.70509 N 23.50670 E	2249	Sphagnum teres (Schimp.) Ångstr.	20.5	24.4	5.29	62.5	3.1	46	5
2017-07-20	2017-07-20	Pirin	Popovo Lake area	293	41.71164 N 23.50978 E	2193	Sphagnum teres (Schimp.) Ångstr.	23.4	22.3	5.51	51.5	2.5	57	0
2017-07-20	2017-07-20	Pirin	Popovo Lake area	294	41.71152 N 23.50964 E	2199	Sphagnum platyphyllum (Lindberg) Warnstorf	25.8	25.1	5.46	27.3	3	45	6
2017-07-20	2017-07-20	Pirin	Popovo Lake area	296	41.71161 N 23.50971 E	2193	Sphagnum capillifolium Ehrh. &Hoffm.	19.7	24.5	4.92	62.9	3.6	55	8
2017-07-20	2017-07-20	Pirin	Popovo Lake area	297	41.73146 N 23.52346 E	2246	Sphagnum subsecundum Nees	19.5	15.3	5.47	117.1	3.7	49	6
2017-08-15	2017-08-15	Rila	Smradlivo Lake area	298	42.12937 N 23.47071 E	2212	Sphagnum centrale C.E.O. Jensen	16.1	15.3	5.82	122.5	5	65	2
2017-08-15	2017-08-15	Rila	Smradlivo Lake area	299	42.12936 N 23.47068 E	2212	Sphagnum girgensohnii Russow	16.4	13.6	5.49	96.4	5.5	68	7
2017-08-15	2017-08-15	Rila	Smradlivo Lake area	300	42.12378 N 23.47076 E	2306	Sphagnum capillifolium Ehrh. &Hoffm.	16.8	23.5	5.36	39.8	3.9	59	0
2017-08-15	2017-08-15	Rila	Smradlivo Lake area	301	42.12362 N 23.47063 E	2301	Sphagnum flexuosum Dozy &Molk.	18.1	21.6	5.18	39.3	3.8	54	0
2017-08-15	2017-08-15	Rila	Ribnite lakes area	302	42.12405 N 23.48366 E	2358	Sphagnum capillifolium Ehrh. &Hoffm.	18.7	22.2	5.36	114.8	4.2	63	15
2017-08-15	2017-08-15	Rila	Ribnite lakes area	303	42.12367 N 23.48336 E	2358	Sphagnum subsecundum Nees	16.8	20.8	5.83	50.1	4.5	63	2
2017-08-15	2017-08-15	Rila	Ribnite lakes area	304	42.12377 N 23.48325 E	2358	Sphagnum capillifolium Ehrh. &Hoffm.	19.1	20.2	5.53	68.5	4.4	64	15
2017-08-16	2017-08-16	Rila	Ribnite lakes area	305	42.11761 N 23.49343 E	2097	Sphagnum inundatum Russow	12.8	11.7	5.22	36.5	5.6	65	0
2017-08-16	2017-08-16	Rila	Tiha Rila (area of Kanton)	306	42.13329 N 23.47840 E	1997	Sphagnum capillifolium Ehrh. &Hoffm.	16.6	18.2	5.41	117.3	5.2	69	8
2017-08-16	2017-08-16	Rila	Tiha Rila (area of Kanton)	307	42.13312 N 23.47809 E	1992	Sphagnum centrale C.E.O. Jensen	16.1	17.6	5.75	101.8	4.8	58	3
2017-08-24	2017-08-24	Pirin	Kamenitza hut (valley of Kozyata Reka)	308	41.67855 N 23.46948 E	2242	Sphagnum subsecundum Nees	18.3	23.2	4.69	61.1	3.6	54	2
2017-08-24	2017-08-24	Pirin	Kamenitza hut	309	41.67851 N 23.46889 E	2242	Sphagnum teres (Schimp.) Ångstr.	18.3	21.9	4.51	95.9	4.4	59	8
2017-08-24	2017-08-24	Pirin	Kamenitza hut	311	41.67768 N 23.45738 E	2075	Sphagnum compactum Lamarck & de Candolle	21.2	21.5	4.62	164.1	4.2	59	12
2017-08-24	2017-08-24	Pirin	Kamenitza hut	312	41.67685 N 23.45419 E	2050	Sphagnum girgensohnii Russow	19.2	20.2	4.31	103.1	4.2	58	2
2017-08-24	2017-08-24	Pirin	Kamenitza hut	313	41.67403 N 23.44084 E	1888	Sphagnum capillifolium Ehrh. &Hoffm.	20.6	20.3	4.33	111.6	4.4	63	17
2017-08-24	2017-08-24	Pirin	Kamenitza hut	314	41.67410 N 23.44090 E	1885	Sphagnum centrale C.E.O. Jensen	20.6	17.1	3.75	183.1	4.7	61	41
2017-08-25	2017-08-25	Pirin	Popovi Livadi	316	41.54817 N 23.63923 E	1394	Sphagnum centrale C.E.O. Jensen	22.1	18.4	3.95	264	4.8	67	62
2017-08-25	2017-08-25	Pirin	Popovi Livadi	317	41.54888 N 23.64004 E	1386	Sphagnum subsecundum Nees	24.1	21.6	4.97	121.2	4.8	63	2
2017-08-31	2017-08-31	Rila	Brezanski Livadi (area of Vada hut)	318	42.22996 N 23.34891 E	1602	Sphagnum flexuosum Dozy &Molk.	22.3	17	4.83	156.1	4.5	57	0
2017-08-31	2017-08-31	Rila	Brezanski Livadi (area of Vada hut)	319	42.22993 N 23.34846 E	1619	Sphagnum girgensohnii Russow	14.8	12.5	4.03	134.5	5	62	70
2017-08-31	2017-08-31	Rila	Brezanski Livadi (area of Vada hut)	320	42.22990 N 23.34834 E	1613	Sphagnum squarrosum Crome	12.1	12.5	4.08	144.3	5.4	64	70
2017-08-31	2017-08-31	Rila	Brezanski Livadi (area of Vada hut)	321	42.23005 N 23.34847 E	1610	Sphagnum capillifolium Ehrh. &Hoffm.	19.1	22.8	4.11	160.3	4.8	63	31
2017-08-31	2017-08-31	Rila	Brezanski Livadi (area of Vada hut)	322	42.23126 N 23.34858 E	1611	Sphagnum teres (Schimp.) Ångstr.	25.8	22.7	4.19	419	3.9	56	37
2017-08-31	2017-08-31	Rila	Brezanski Livadi (area of Vada hut)	323	42.23111 N 23.34834 E	1608	Sphagnum capillifolium Ehrh. &Hoffm.	24.1	23.6	4.38	97.9	4.1	59	30
2017-08-31	2017-08-31	Rila	Govedartzi village	324	42.24633 N 23.47126 E	1275	Sphagnum teres (Schimp.) Ångstr.	19.9	18.9	4.75	220	5	63	31
2017-09-01	2017-09-01	Rila	Bliznaka Lake	327	42.20174 N 23.31334 E	2250	Sphagnum subsecundum Nees	18.9	22.3	5.01	156.5	3.7	55	5
2017-09-01	2017-09-01	Rila	Bliznaka Lake	328	42.20189 N 23.31349 E	2252	Sphagnum capillifolium Ehrh. &Hoffm.	18.2	19.1	4.14	127.3	3.9	55	70+
2017-09-01	2017-09-01	Rila	Detelinata Lake	330	42.20569 N 23.31631 E	2225	Sphagnum teres (Schimp.) Ångstr.	19.3	20.5	4.72	79.4	3.8	53	18
2017-09-01	2017-09-01	Rila	Detelinata Lake	331	42.20361 N 23.31873 E	2214	Sphagnum subsecundum Nees	19.6	22.2	4.47	84.1	3.5	54	9
2017-09-01	2017-09-01	Rila	Detelinata Lake	332	42.20372 N 23.31872 E	2220	Sphagnum capillifolium Ehrh. &Hoffm.	20.2	22.3	4.71	62.4	3.9	54	10
2017-09-07	2017-09-07	Pirin	Tevno Lake	334	41.69561 N 23.48489 E	2462	Sphagnum teres (Schimp.) Ångstr.	22.4	19.6	4.97	170.8	3.4	49	5
2017-09-07	2017-09-07	Pirin	Tevno Lake	335	41.69565 N 23.48494 E	2462	Sphagnum subsecundum Nees	22.4	22.9	4.86	100.9	3.7	54	18
2017-09-07	2017-09-07	Pirin	Prevalski Ezera	337	41.70786 N 23.47030 E	2314	Sphagnum capillifolium Ehrh. &Hoffm.	16.1	17.4	4.68	161.2	3.9	55	9
2017-09-07	2017-09-07	Pirin	Tiyacite (above Demyanitsa hut)	339	41.71490 N 23.46861 E	2183	Sphagnum subsecundum Nees	13.7	15.6	4.78	120.2	4.1	54	13
2017-09-07	2017-09-07	Pirin	Tiyacite (above Demyanitsa hut)	340	41.71639 N 23.46859 E	2183	Sphagnum teres (Schimp.) Ångstr.	10.8	10.2	4.26	136.8	4.8	57	12
2017-09-08	2017-09-07	Pirin	Glazne River area (above Vihren hut)	342	41.74902 N 23.41146 E	2062	Sphagnum compactum Lamarck & de Candolle	15.6	15.3	4.63	122.8	4.7	59	30
2017-09-08	2017-09-07	Pirin	Glazne River area (above Vihren hut)	343	41.74863 N 23.41171 E	2069	Sphagnum capillifolium Ehrh. &Hoffm.	15.6	16.8	4.48	72.3	4.4	56	24
2017-09-08	2017-09-07	Pirin	Glazne River area (above Vihren hut)	344	41.74871 N 23.41189 E	2067	Sphagnum teres (Schimp.) Ångstr.	15.1	16.3	4.27	129.7	4.3	56	2
2017-09-08	2017-09-07	Pirin	Glazne River area (above Vihren hut)	345	41.74868 N 23.41160 E	2065	Sphagnum subsecundum Nees	17.6	18.7	4.81	69.4	4.1	55	8
2017-09-08	2017-09-07	Pirin	Glazne River area (above Vihren hut)	346	41.74884 N 23.41145 E	2069	Sphagnum compactum Lamarck & de Candolle	19.5	22.8	4.57	100.5	3.5	52	22
